# Supplementary material for: Bioinformatics identification and validation of m6A/m1A/m5C/m7G/ac4 C-modified genes in oral squamous cell carcinoma
Source: BMC Cancer. 2025 Jul 1;25:1055. doi: 10.1186/s12885-025-14216-7 (PMC12211329; doi:10.1186/s12885-025-14216-7)
Supplement: Supplementary file 4 — Supplementary Material 4: Supplementary Table S4: Differentially expressed genes between high- and low-risk groups. [file 12885_2025_14216_MOESM4_ESM.xlsx]

## Sheet: Sheet1
official_name	gene_biotype_ensembl101	id	FC	P Value
LINC02082	lncRNA	ENSG00000242268	3.9852	0.106255
AC090241.2	lncRNA	ENSG00000270112	0.455371	0.00371886
RAB4B	protein_coding	ENSG00000167578	0.849352	0.00158497
		ENSG00000273842	5.06723	0.0279898
TIGAR	protein_coding	ENSG00000078237	1.20305	0.00151784
RNF44	protein_coding	ENSG00000146083	1.21166	0.000576662
NUP210P2	unprocessed_pseudogene	ENSG00000225275	2.11477	0.490336
DNAH3	protein_coding	ENSG00000158486	1.33222	0.00255679
RPL23A	protein_coding	ENSG00000198242	1.17196	0.0223255
EHD4-AS1	lncRNA	ENSG00000259883	0.968737	0.755466
RPL7L1P12	processed_pseudogene	ENSG00000231981	1.05124	0.858171
AC244102.2	unprocessed_pseudogene	ENSG00000269475	1.13243	0.785344
		ENSG00000201788	1.85559	0.666738
ARL8B	protein_coding	ENSG00000134108	1.16222	0.000112499
AC007114.2	lncRNA	ENSG00000263089	1.29786	0.0901485
CALB2	protein_coding	ENSG00000172137	0.924985	0.645321
MFSD3	protein_coding	ENSG00000167700	1.15123	0.0724754
AC092839.2	lncRNA	ENSG00000234943	1.23665	0.419939
LINC00636	lncRNA	ENSG00000240423	0.653516	0.0355094
PIGV	protein_coding	ENSG00000060642	1.35302	4.20316e-13
AC055876.5	processed_pseudogene	ENSG00000271616	1.24504	0.764208
PIGFP2	processed_pseudogene	ENSG00000234881	0.87282	0.861813
CHIAP1	unprocessed_pseudogene	ENSG00000236040	0.511683	0.166939
ECE1-AS1	lncRNA	ENSG00000231105	1.06819	0.616914
AC128716.1	processed_pseudogene	ENSG00000243044	0.425789	0.427557
ZNF708	protein_coding	ENSG00000182141	1.25954	0.00498272
LINC01224	lncRNA	ENSG00000269416	1.23968	0.587833
		ENSG00000264981	1.59656	0.522577
AC127002.2	lncRNA	ENSG00000275265	0.664042	0.0323053
MYADML2	protein_coding	ENSG00000185105	0.548298	0.059742
DNM3-IT1	lncRNA	ENSG00000233540	0.748203	0.173851
PHEX	protein_coding	ENSG00000102174	1.64721	7.05878e-05
KRT8P47	processed_pseudogene	ENSG00000271647	0.973331	0.957697
MOGAT2	protein_coding	ENSG00000166391	1.13326	0.73565
AC006557.5	processed_pseudogene	ENSG00000270469	0.482461	0.230038
PFN2	protein_coding	ENSG00000070087	1.87118	4.54927e-13
AC007861.1	lncRNA	ENSG00000262950	0.269153	0.00853766
CASC23	lncRNA	ENSG00000255420	0.5432	0.286201
DNM1P41	TEC	ENSG00000280038	0.851464	0.548095
AC005324.5	lncRNA	ENSG00000266261	1.08056	0.528821
RMND5A	protein_coding	ENSG00000153561	1.39566	3.86848e-09
AC092301.1	lncRNA	ENSG00000269148	1.18914	0.106132
AL590730.2	snoRNA	ENSG00000274458	#DIV/0!	0.318052
AC245008.1	lncRNA	ENSG00000273406	0.612324	0.190795
RAD23A	protein_coding	ENSG00000179262	1.35147	1.72063e-06
TTC41P	transcribed_unitary_pseudogene	ENSG00000214198	1.30157	0.000876596
RNVU1-2A	snRNA	ENSG00000278099	1.19917	0.599166
OR2D2	protein_coding	ENSG00000166368	1.95945	0.12437
SERPINB11	protein_coding	ENSG00000206072	1.06651	0.826124
AL135937.1	lncRNA	ENSG00000234900	1.45841	0.030325
LINC02292	lncRNA	ENSG00000258630	0.682476	0.340591
SIN3B	protein_coding	ENSG00000127511	1.2883	7.08621e-09
		ENSG00000220993	0.620119	0.605404
LINC00705	lncRNA	ENSG00000225269	1.41788	0.0497243
RPL7P17	processed_pseudogene	ENSG00000214062	0.973234	0.878306
TLL2	protein_coding	ENSG00000095587	1.47973	0.130169
AC025588.4	unprocessed_pseudogene	ENSG00000274219	0.867511	0.865183
AL606490.3	lncRNA	ENSG00000230100	0.538738	0.0754689
CTSA	protein_coding	ENSG00000064601	1.03725	0.392634
AL671277.1	unprocessed_pseudogene	ENSG00000227766	1.03506	0.801307
IL32	protein_coding	ENSG00000008517	0.842245	0.153057
AC116351.1	lncRNA	ENSG00000215246	1.0585	0.695623
AC103810.5	lncRNA	ENSG00000266644	1.35741	0.0501779
ASS1P7	processed_pseudogene	ENSG00000236893	0.759827	0.496892
THAP12P4	processed_pseudogene	ENSG00000254465	0.284377	0.121686
PTPN4	protein_coding	ENSG00000088179	1.28528	8.09764e-05
NUCB2	protein_coding	ENSG00000070081	1.16589	0.0102366
AC087741.2	lncRNA	ENSG00000275479	0.841161	0.106536
SERPINB12	protein_coding	ENSG00000166634	1.29917	0.509604
AC023830.2	lncRNA	ENSG00000261789	0.889114	0.656248
AC021613.1	lncRNA	ENSG00000254092	0.734975	0.122555
GGT3P	transcribed_unprocessed_pseudogene	ENSG00000197421	1.14128	0.535261
TMEM143	protein_coding	ENSG00000161558	1.17173	0.0177718
DACH1	protein_coding	ENSG00000276644	1.44344	0.0671287
AC145350.3	processed_pseudogene	ENSG00000260900	0.196216	0.217829
		ENSG00000278732	0.482817	0.0429949
COLCA1	lncRNA	ENSG00000196167	0.526813	0.362541
AC008403.1	protein_coding	ENSG00000268465	0.957101	0.945368
RN7SL560P	misc_RNA	ENSG00000264438	1.05424	0.909068
BMP2KL	processed_pseudogene	ENSG00000204113	0.655486	0.292717
RNU6-820P	snRNA	ENSG00000207000	1.41239	0.665801
AC093367.1	processed_pseudogene	ENSG00000254131	1.10469	0.511956
FGF23	protein_coding	ENSG00000118972	0.621714	0.211789
AC114689.1	processed_pseudogene	ENSG00000264104	0.479634	0.0619899
SERTAD2	protein_coding	ENSG00000179833	1.15603	0.0104715
		ENSG00000264576	1.35721	0.797485
ST3GAL6	protein_coding	ENSG00000064225	0.891685	0.110153
AP001029.1	lncRNA	ENSG00000267108	0.965945	0.852417
		ENSG00000221372	#DIV/0!	#DIV/0!
		ENSGR0000264510	#DIV/0!	#DIV/0!
PKP2	protein_coding	ENSG00000057294	1.60601	1.68223e-06
AL357315.1	lncRNA	ENSG00000227535	0.474915	0.0932885
RNU6-453P	snRNA	ENSG00000252628	1.72103	0.238794
TRIM51HP	transcribed_unprocessed_pseudogene	ENSG00000166007	0.28788	0.198109
AC005046.1	lncRNA	ENSG00000273055	1.30235	0.00684286
RPL35AP28	processed_pseudogene	ENSG00000242041	1.6813	0.00265124
AP005242.3	lncRNA	ENSG00000278923	1.68568	0.726683
KRT1	protein_coding	ENSG00000167768	0.431287	0.00177166
AC016583.1	TEC	ENSG00000280159	1.1684	0.263857
AC026185.1	unprocessed_pseudogene	ENSG00000235240	4.52384	0.0307456
PDLIM1P3	processed_pseudogene	ENSG00000264172	0.590073	0.344337
RNU6-1273P	snRNA	ENSG00000199903	0	0.0856315
RNA5SP218	rRNA_pseudogene	ENSG00000200058	0.93604	0.923429
AL080312.2	lncRNA	ENSG00000275358	2.9148	0.0549562
RAET1K	transcribed_unprocessed_pseudogene	ENSG00000218358	1.78684	0.00176678
AC021506.1	lncRNA	ENSG00000266460	1.0892	0.900054
AC026464.3	protein_coding	ENSG00000260371	#DIV/0!	#DIV/0!
		ENSG00000264091	1.56383	0.00198408
		ENSG00000238921	3.48309	0.155529
		ENSG00000274815	0	0.318052
AC022150.3	lncRNA	ENSG00000269349	1.03986	0.872666
		ENSG00000200291	1.78387	0.23118
DDX11L10	transcribed_unprocessed_pseudogene	ENSG00000233614	1.21911	0.284058
SLC45A4	protein_coding	ENSG00000022567	1.50355	2.45977e-05
		ENSG00000241670	#DIV/0!	#DIV/0!
AC022743.1	TEC	ENSG00000278933	1.16909	0.896267
RNA5SP128	rRNA_pseudogene	ENSG00000202175	1.1689	0.819341
MTRF1	protein_coding	ENSG00000120662	1.32976	3.44886e-07
AL135924.2	lncRNA	ENSG00000235523	0.478057	0.177126
AC112673.1	processed_pseudogene	ENSG00000249848	0.470808	0.0729893
AL157858.2	misc_RNA	ENSG00000277826	0	0.160085
MTND5P14	unprocessed_pseudogene	ENSG00000230225	0.805	0.253536
IGSF11-AS1	lncRNA	ENSG00000239877	1.08217	0.869432
		ENSG00000201398	0.299553	0.282044
		ENSG00000281474	#DIV/0!	#DIV/0!
AC018648.1	lncRNA	ENSG00000272905	0.893434	0.397888
AC009133.2	lncRNA	ENSG00000259952	2.84143	0.181899
RARRES2P7	processed_pseudogene	ENSG00000260812	2.86735	0.502389
MTND2P28	unprocessed_pseudogene	ENSG00000225630	1.01994	0.854758
FMO7P	unprocessed_pseudogene	ENSG00000230231	1.07636	0.783069
ESM1	protein_coding	ENSG00000164283	1.17979	0.197394
KF459542.1	lncRNA	ENSG00000231880	#DIV/0!	#DIV/0!
AC006458.1	lncRNA	ENSG00000227489	0	0.0529864
AP003730.1	processed_pseudogene	ENSG00000254555	4.47497	0.219151
RWDD2A	protein_coding	ENSG00000013392	1.0979	0.109598
LINC00592	lncRNA	ENSG00000258279	0.85288	0.208814
ENTPD1-AS1	lncRNA	ENSG00000226688	1.48593	6.09176e-16
LINC01181	lncRNA	ENSG00000250929	1.3208	0.271844
ACOXL-AS1	lncRNA	ENSG00000204581	0.96994	0.816615
AC104463.1	lncRNA	ENSG00000225620	1.80464	0.175467
PPIAP6	processed_pseudogene	ENSG00000258477	1.11476	0.160275
AC092447.4	lncRNA	ENSG00000225488	0.788879	0.733372
SCFD2	protein_coding	ENSG00000184178	1.30438	3.27048e-08
GFOD1-AS1	lncRNA	ENSG00000237786	1.21536	0.0897089
YWHAB	protein_coding	ENSG00000166913	1.28401	1.45897e-13
AL669914.2	misc_RNA	ENSG00000275856	#DIV/0!	#DIV/0!
TMEM155	protein_coding	ENSG00000164112	0.881553	0.641072
AC013652.1	lncRNA	ENSG00000259345	1.58964	1.26571e-08
TOMM40	protein_coding	ENSG00000130204	1.45461	2.63208e-12
AL109806.1	TEC	ENSG00000280387	1.11892	0.368114
PRSS48	protein_coding	ENSG00000189099	0.767708	0.50562
AL591806.1	processed_pseudogene	ENSG00000232879	1.02556	0.905236
ADTRP	protein_coding	ENSG00000111863	0.907867	0.593026
NDUFAF2	protein_coding	ENSG00000164182	1.16011	0.00689419
SEPSECS	protein_coding	ENSG00000109618	1.25864	2.65972e-05
AC138894.3	processed_pseudogene	ENSG00000271623	1.12925	0.734897
Z98885.3	lncRNA	ENSG00000279345	1.29146	0.0216845
DCDC2C	protein_coding	ENSG00000214866	0.832233	0.520105
CWC27	protein_coding	ENSG00000153015	1.29817	3.536e-10
RNA5SP37	rRNA_pseudogene	ENSG00000202290	1.24985	0.136126
AC084125.1	lncRNA	ENSG00000254578	#DIV/0!	#DIV/0!
AL512306.3	lncRNA	ENSG00000240710	1.16917	0.504285
AC105391.1	processed_pseudogene	ENSG00000248778	#DIV/0!	#DIV/0!
FO082796.1	unprocessed_pseudogene	ENSG00000250210	4.89515	0.0483004
SMARCE1P1	processed_pseudogene	ENSG00000225215	1.11687	0.745172
PHBP19	processed_pseudogene	ENSG00000257246	1.20333	0.123787
LINC02453	lncRNA	ENSG00000245017	1.15843	0.276249
AL117327.1	lncRNA	ENSG00000281091	1.62744	0.00306855
LINC02061	lncRNA	ENSG00000250885	1.09026	0.885374
AL133445.2	lncRNA	ENSG00000273797	1.19876	0.0592926
LHX5	protein_coding	ENSG00000089116	1.40164	0.0248419
MYOM2	protein_coding	ENSG00000036448	0.657688	0.320185
AL158151.2	lncRNA	ENSG00000234055	1.23067	0.425708
AC093227.2	protein_coding	ENSG00000267552	1.83369	0.0649418
MTND6P7	processed_pseudogene	ENSG00000224695	#DIV/0!	#DIV/0!
EVX1	protein_coding	ENSG00000106038	1.86267	0.0817943
GLYATL1P1	unprocessed_pseudogene	ENSG00000255189	0.873191	0.497263
MAP9	protein_coding	ENSG00000164114	1.45034	0.0537078
RNU7-147P	snRNA	ENSG00000238698	#DIV/0!	#DIV/0!
RNU1-47P	snRNA	ENSG00000199836	0.953943	0.781853
APIP	protein_coding	ENSG00000149089	1.43719	3.63942e-07
		ENSG00000251710	1.43813	0.802648
AC097063.1	processed_pseudogene	ENSG00000224570	1.9847	4.2735e-05
MAF1	protein_coding	ENSG00000179632	1.25679	6.75762e-08
Z82195.1	unprocessed_pseudogene	ENSG00000271677	0.831527	0.845002
FOXP1	protein_coding	ENSG00000114861	1.14004	0.0387247
OR5L2	protein_coding	ENSG00000205030	0.877687	0.900598
PLCE1	protein_coding	ENSG00000138193	1.46823	0.000214041
PRAMEF4	protein_coding	ENSG00000243073	0.594738	0.392006
RAD17	protein_coding	ENSG00000152942	1.26557	1.57354e-09
AC026877.1	processed_pseudogene	ENSG00000240809	1.3483	1.33045e-05
AC005086.4	pseudogene	ENSG00000280004	1.73669	0.153822
AC108043.1	processed_pseudogene	ENSG00000224560	0.805483	0.688442
CICP17	processed_pseudogene	ENSG00000227233	0.520921	0.0902901
SPCS2	protein_coding	ENSG00000118363	1.40278	1.12562e-10
PPIAP45	processed_pseudogene	ENSG00000258116	0.95399	0.631232
DGCR11	lncRNA	ENSG00000273311	1.08206	0.239433
SETDB2	protein_coding	ENSG00000136169	1.16117	0.00179214
AC131212.2	TEC	ENSG00000279700	1.36375	0.00818775
DESI2	protein_coding	ENSG00000121644	1.39254	7.50347e-12
PAX3	protein_coding	ENSG00000135903	1.54226	0.0764831
COX17	protein_coding	ENSG00000138495	1.01476	0.803936
PSORS1C3	lncRNA	ENSG00000204528	0.688032	0.158105
NLGN2	protein_coding	ENSG00000169992	1.21311	0.0097307
AC090686.1	processed_pseudogene	ENSG00000239344	1.11439	0.315551
SERPINE3	protein_coding	ENSG00000253309	1.18933	0.104925
HAO1	protein_coding	ENSG00000101323	6.86318	0.336795
AC087045.2	lncRNA	ENSG00000272456	0.839914	0.389961
LINC02201	lncRNA	ENSG00000251538	0.445061	0.101682
LINC02864	lncRNA	ENSG00000263711	1.46749	0.31658
AC127496.4	lncRNA	ENSG00000262662	1.13151	0.590849
PKMYT1	protein_coding	ENSG00000127564	1.54153	2.18687e-10
HSPA8P15	processed_pseudogene	ENSG00000219395	1.31952	0.0169708
OR4A7P	unprocessed_pseudogene	ENSG00000255349	0.495826	0.651786
XIAPP2	processed_pseudogene	ENSG00000254843	0.922017	0.732597
AC107075.1	unprocessed_pseudogene	ENSG00000277998	1.34787	0.000364863
AL355810.1	lncRNA	ENSG00000275248	1.27564	0.45094
EIF3LP3	processed_pseudogene	ENSG00000226086	1.48795	0.0074523
AP001626.1	lncRNA	ENSG00000235023	0.91532	0.6674
FAM89B	protein_coding	ENSG00000176973	0.878069	0.0150453
AL356215.1	lncRNA	ENSG00000255521	2.2828	1.3536e-07
IGLJ6	IG_J_gene	ENSG00000211682	1.09746	0.82824
AL592464.1	lncRNA	ENSG00000231630	1.26065	0.458191
TMEM251P1	processed_pseudogene	ENSG00000249514	0.919348	0.864803
Z97832.2	lncRNA	ENSG00000272374	1.05464	0.664589
MED8	protein_coding	ENSG00000159479	1.01247	0.685319
PHF1	protein_coding	ENSG00000112511	1.08926	0.0910034
ZNF781	protein_coding	ENSG00000196381	0.893749	0.399599
IGHV1-24	IG_V_gene	ENSG00000211950	0.605756	0.123845
RNU6-1329P	snRNA	ENSG00000202534	#DIV/0!	0.166937
AC103563.2	lncRNA	ENSG00000231062	0.227704	0.000184254
DIPK1A	protein_coding	ENSG00000154511	1.29209	5.48686e-06
AC008489.1	processed_pseudogene	ENSG00000253946	0.830597	0.72715
ANKMY1	protein_coding	ENSG00000144504	1.20618	0.000512735
PSMB6	protein_coding	ENSG00000142507	1.08163	0.0460435
AC027176.2	processed_pseudogene	ENSG00000259677	1.83258	0.000465856
GUCY1A1	protein_coding	ENSG00000164116	1.18983	0.156264
AC009237.15	lncRNA	ENSG00000273305	1.40035	0.00308297
PRKG2	protein_coding	ENSG00000138669	1.78109	2.50938e-05
MESTP3	processed_pseudogene	ENSG00000250927	2.7255	9.2653e-07
FBXO45	protein_coding	ENSG00000174013	1.20951	0.000953983
AC107421.1	processed_pseudogene	ENSG00000235110	1.34165	0.291408
AC098657.3	unprocessed_pseudogene	ENSG00000277670	0.119597	0.155789
AC002383.1	lncRNA	ENSG00000227863	1.505	0.389887
AMZ2	protein_coding	ENSG00000196704	1.33326	3.46972e-15
AC021106.2	processed_pseudogene	ENSG00000251332	1.20068	0.386032
AC066612.1	lncRNA	ENSG00000259235	1.00306	0.993715
AC116612.1	lncRNA	ENSG00000258507	6.2363	0.120628
TMEM52	protein_coding	ENSG00000178821	0.917497	0.586496
RPS2P24	processed_pseudogene	ENSG00000244019	0.876537	0.750587
RNA5SP177	rRNA_pseudogene	ENSG00000222054	0	0.157994
CHN2	protein_coding	ENSG00000106069	1.02398	0.820172
RN7SL430P	misc_RNA	ENSG00000243911	1.69938	0.0737826
LNCPRESS1	lncRNA	ENSG00000232301	0.797975	0.699445
ZNF460-AS1	lncRNA	ENSG00000267871	1.03837	0.688079
AC021035.1	lncRNA	ENSG00000227851	3.40149	0.124047
AL512504.1	processed_pseudogene	ENSG00000225715	1.39645	0.0793959
OR2AS2P	unprocessed_pseudogene	ENSG00000271934	#DIV/0!	#DIV/0!
AC005828.7	transcribed_processed_pseudogene	ENSG00000271919	1.82258	0.023083
GCNT4	protein_coding	ENSG00000176928	0.852595	0.0456835
AC012506.3	lncRNA	ENSG00000233714	1.58567	0.346978
KLK8	protein_coding	ENSG00000129455	0.698978	0.000497471
AC024060.1	snoRNA	ENSG00000253049	0	0.318052
RN7SL541P	misc_RNA	ENSG00000240250	1.0805	0.864923
MIR8081	miRNA	ENSG00000277889	1.89398	0.420602
AL122016.1	processed_pseudogene	ENSG00000216902	0.460349	0.113093
		ENSG00000265875	0	0.318052
AC097527.1	unprocessed_pseudogene	ENSG00000237666	0.192745	0.0455089
IP6K3	protein_coding	ENSG00000161896	0.814633	0.575328
AL136146.1	processed_pseudogene	ENSG00000254672	0.90857	0.806773
MTF2	protein_coding	ENSG00000143033	1.34085	2.17398e-13
ITFG2-AS1	lncRNA	ENSG00000256150	0.900247	0.760468
NOBOX	protein_coding	ENSG00000106410	5.56328	0.0651352
RBM15B	protein_coding	ENSG00000259956	1.23797	3.16464e-08
PIH1D2	protein_coding	ENSG00000150773	1.36349	1.94942e-05
AL390778.1	lncRNA	ENSG00000227958	0.0682084	0.0247338
KRT18P61	processed_pseudogene	ENSG00000267083	0.533873	0.104212
		ENSG00000274335	0.67153	0.614686
LINC02126	lncRNA	ENSG00000259847	0.722696	0.124089
AL136981.1	transcribed_unprocessed_pseudogene	ENSG00000226668	0.575865	0.251083
PCGF7P	processed_pseudogene	ENSG00000268140	1.59635	1.76185e-08
AL031009.1	TEC	ENSG00000278987	1.40178	0.000955346
AC008638.2	processed_pseudogene	ENSG00000250006	1.93624	0.37028
VN1R53P	processed_pseudogene	ENSG00000236313	0.314916	0.119518
OR52E1	polymorphic_pseudogene	ENSG00000273085	#DIV/0!	#DIV/0!
AC009690.1	protein_coding	ENSG00000260729	1.09924	0.654209
MT1A	protein_coding	ENSG00000205362	0.912296	0.656491
AC006064.1	lncRNA	ENSG00000245667	0.918289	0.732145
		ENSG00000203818	0	0.171437
AC004817.1	lncRNA	ENSG00000258517	1.56513	0.192587
AC104009.1	lncRNA	ENSG00000254768	3.57354	0.14708
RNU6-391P	snRNA	ENSG00000202050	0.528425	0.613487
		ENSG00000259799	1.6836	0.0106924
AL356234.2	lncRNA	ENSG00000230533	0.876294	0.534192
ATP2A1	protein_coding	ENSG00000196296	0.296438	0.0225826
AC093424.1	lncRNA	ENSG00000270457	0.995741	0.980618
IGKV1OR22-5	IG_V_pseudogene	ENSG00000230481	0.334329	0.00479271
RNU6-448P	snRNA	ENSG00000252861	1.39332	0.716097
DPY19L1P2	unprocessed_pseudogene	ENSG00000231952	1.34047	0.00233513
		ENSG00000280956	#DIV/0!	#DIV/0!
OR6C72P	unprocessed_pseudogene	ENSG00000205331	0.257437	0.179903
AC027281.1	TEC	ENSG00000279123	1.34434	0.00352325
RNU1-129P	snRNA	ENSG00000206791	0.818237	0.590635
NCAPG	protein_coding	ENSG00000109805	1.74813	3.40814e-20
IGHV5-78	IG_V_pseudogene	ENSG00000211978	0.623385	0.154757
		ENSG00000212039	#DIV/0!	#DIV/0!
FANK1	protein_coding	ENSG00000203780	0.969171	0.598399
NOP2	protein_coding	ENSG00000111641	1.56091	1.03718e-08
ZNF880	protein_coding	ENSG00000221923	1.25822	0.0974339
MELTF	protein_coding	ENSG00000163975	1.33563	0.0706832
ZNF736P9Y	transcribed_processed_pseudogene	ENSG00000239893	1.14566	0.514077
PTPRB	protein_coding	ENSG00000127329	1.10753	0.266358
PRANCR	lncRNA	ENSG00000257815	1.11074	0.277008
AC116914.1	lncRNA	ENSG00000262358	1.28753	0.0495423
RNF14P2	processed_pseudogene	ENSG00000250594	0.795786	0.813209
DGKD	protein_coding	ENSG00000077044	1.24877	0.00765416
		ENSG00000263570	0.368005	0.433303
TMCO1	protein_coding	ENSG00000143183	1.24041	5.85484e-11
PDE11A-AS1	lncRNA	ENSG00000229941	1.04079	0.907627
AC117500.5	TEC	ENSG00000279455	2.30688	0.117326
RAB5C	protein_coding	ENSG00000108774	1.29962	4.6712e-21
NPBWR2	protein_coding	ENSG00000125522	3.9541	0.257838
UPP1	protein_coding	ENSG00000183696	0.80587	0.0347301
		ENSG00000273826	0.360795	0.191992
AP001610.2	lncRNA	ENSG00000228318	1.17038	0.201022
		ENSG00000275261	1.06909	0.852066
		ENSG00000212025	#DIV/0!	#DIV/0!
AC064859.1	TEC	ENSG00000279874	0.579882	0.571393
AC008760.1	lncRNA	ENSG00000269680	1.08041	0.403644
AC093323.2	TEC	ENSG00000279859	0.824493	0.562627
RNA5SP36	rRNA_pseudogene	ENSG00000222129	0.486662	0.298017
RPS17P17	processed_pseudogene	ENSG00000225758	0.439747	0.330331
TRABD2B	protein_coding	ENSG00000269113	0.897652	0.424019
RPL36P2	processed_pseudogene	ENSG00000231302	0.735812	0.33586
AC073534.1	processed_pseudogene	ENSG00000268442	1.02358	0.864862
RPS3AP17	processed_pseudogene	ENSG00000244031	0.0985241	0.0187201
		ENSG00000281158	#DIV/0!	#DIV/0!
AC020914.3	unprocessed_pseudogene	ENSG00000268957	0.543168	0.171434
AC244157.1	unprocessed_pseudogene	ENSG00000231392	0.461532	0.0739728
AMN	protein_coding	ENSG00000166126	1.55634	0.00238932
KCNE1B	protein_coding	ENSG00000276289	2.05488	0.120905
KLK10	protein_coding	ENSG00000129451	0.868733	0.235427
AL133338.1	lncRNA	ENSG00000260000	1.25857	0.0175719
MRPL57P7	processed_pseudogene	ENSG00000254312	0.248631	0.0702336
AF096876.1	lncRNA	ENSG00000259981	#DIV/0!	#DIV/0!
KDM5B	protein_coding	ENSG00000117139	1.31653	4.90679e-09
KRTAP19-3	protein_coding	ENSG00000244025	0.816453	0.611546
STPG1	protein_coding	ENSG00000001460	1.49582	2.64655e-12
AC004951.3	transcribed_unprocessed_pseudogene	ENSG00000241057	1.44404	0.0340999
FHOD1	protein_coding	ENSG00000135723	1.1742	0.00107811
PTPRH	protein_coding	ENSG00000080031	1.64691	7.24868e-05
PCMTD1	protein_coding	ENSG00000168300	1.11568	0.0362064
AL121957.1	lncRNA	ENSG00000234206	1.35246	0.205506
OR14A16	protein_coding	ENSG00000196772	0.742023	0.700415
NDUFS5P6	processed_pseudogene	ENSG00000255531	1.68717	0.576982
AL136038.1	snoRNA	ENSG00000200693	0.859446	0.240759
AC002128.1	lncRNA	ENSG00000268947	1.34196	0.00414085
AC112907.2	unprocessed_pseudogene	ENSG00000231982	1.90947	0.00739572
GLRA3	protein_coding	ENSG00000145451	1.46179	0.15693
AACSP1	transcribed_unprocessed_pseudogene	ENSG00000250420	0.583778	0.172278
RPS28P7	processed_pseudogene	ENSG00000227097	0.830898	0.0942127
COX7A2P2	processed_pseudogene	ENSG00000236764	0.997986	0.990745
MINDY4	protein_coding	ENSG00000106125	1.08615	0.280839
MAP2K7	protein_coding	ENSG00000076984	1.24112	1.74071e-08
AC013733.2	lncRNA	ENSG00000234595	0.106128	0.0399009
AP000281.2	lncRNA	ENSG00000232360	0.981693	0.974023
SMIM32	protein_coding	ENSG00000271824	0.948023	0.861268
RBM38-AS1	lncRNA	ENSG00000218018	0.956085	0.692136
ZNF767P	transcribed_unprocessed_pseudogene	ENSG00000133624	1.07222	0.392832
AC010376.1	processed_pseudogene	ENSG00000253801	0.236503	0.179262
MT-TL1	Mt_tRNA	ENSG00000209082	1.04421	0.795503
AP5S1	protein_coding	ENSG00000125843	1.21812	2.29237e-05
GRIP1	protein_coding	ENSG00000155974	1.32143	0.0111972
RPS29P12	processed_pseudogene	ENSG00000243664	1.2002	0.706199
VRK3	protein_coding	ENSG00000105053	1.17085	1.92775e-07
H2BP8	processed_pseudogene	ENSG00000235976	0.543136	0.372944
SRSF10P1	processed_pseudogene	ENSG00000267717	0.830026	0.406711
LINC01880	lncRNA	ENSG00000232002	0.759801	0.655684
SNORD99	snoRNA	ENSG00000221539	1.10369	0.389211
FP236315.1	lncRNA	ENSG00000279064	0.73062	0.478075
AC027369.4	unprocessed_pseudogene	ENSG00000254920	0.921411	0.953947
NDUFAF4P4	processed_pseudogene	ENSG00000231378	1.68944	0.0902009
AC123904.2	processed_pseudogene	ENSG00000257323	#DIV/0!	#DIV/0!
VENTXP3	processed_pseudogene	ENSG00000257364	2.81364	0.0421649
ARMH2	protein_coding	ENSG00000260286	1.09823	0.741421
SLC2A1	protein_coding	ENSG00000117394	1.22989	0.0555281
LEMD1-AS1	lncRNA	ENSG00000226235	1.18377	0.653671
AL360270.2	lncRNA	ENSG00000261654	1.61928	6.88964e-07
WNT1	protein_coding	ENSG00000125084	1.75911	0.113593
		ENSG00000264799	0.720316	0.490369
MIR4635	miRNA	ENSG00000263834	1.35306	0.0724157
AC104825.1	lncRNA	ENSG00000251615	0.868266	0.119683
AC024681.2	lncRNA	ENSG00000254227	1.39732	0.617552
AC012414.3	lncRNA	ENSG00000259443	#DIV/0!	0.158396
AC134050.1	processed_pseudogene	ENSG00000241537	0.95539	0.814399
MUSK	protein_coding	ENSG00000030304	1.24904	0.295642
CDY1	protein_coding	ENSG00000172288	#DIV/0!	0.318052
AL591684.3	processed_pseudogene	ENSG00000270369	0.791693	0.409479
LINC02317	lncRNA	ENSG00000258678	0.646073	0.298064
ST6GALNAC4P1	processed_pseudogene	ENSG00000233469	1.20399	0.137536
POLR2LP1	processed_pseudogene	ENSG00000238211	0.9506	0.853077
AC093802.1	lncRNA	ENSG00000220256	0.947423	0.867717
RNA5SP465	rRNA_pseudogene	ENSG00000212497	1.25931	0.424286
DUX4L5	unprocessed_pseudogene	ENSG00000280799	#DIV/0!	#DIV/0!
AC093249.6	lncRNA	ENSG00000261840	1.13884	0.0871429
WASH4P	unprocessed_pseudogene	ENSG00000234769	0.91686	0.209207
RNU6-175P	snRNA	ENSG00000252705	#DIV/0!	0.318052
RNU6-428P	snRNA	ENSG00000199812	3.36439	0.29001
SPINK1	protein_coding	ENSG00000164266	2.0057	0.0506974
AL031710.1	lncRNA	ENSG00000261399	0.804879	0.54624
PHKBP2	unprocessed_pseudogene	ENSG00000258467	0.399162	0.46334
AC107015.1	processed_pseudogene	ENSG00000241815	1.11275	0.838473
VSTM2B	protein_coding	ENSG00000187135	8.49105	0.333063
HCG27	lncRNA	ENSG00000206344	0.763931	0.0377382
AL132655.4	misc_RNA	ENSG00000274491	#DIV/0!	#DIV/0!
RN7SL521P	misc_RNA	ENSG00000240877	0.987035	0.923959
AC139768.1	lncRNA	ENSG00000278126	0.974267	0.732917
AC091819.2	lncRNA	ENSG00000253713	0.685156	0.591748
AC079298.1	lncRNA	ENSG00000278981	0.728889	0.205297
SPATA31D1	protein_coding	ENSG00000214929	5.07839	0.217135
MTND4P8	unprocessed_pseudogene	ENSG00000248548	0.197649	0.168461
GLYCTK	protein_coding	ENSG00000168237	0.995214	0.934749
MASP2	protein_coding	ENSG00000009724	1.03869	0.684139
FOXD2-AS1	lncRNA	ENSG00000237424	1.34313	0.000140934
DNAJA1P6	processed_pseudogene	ENSG00000228045	0.854834	0.692758
RPRM	protein_coding	ENSG00000177519	1.55843	0.0973585
		ENSG00000263392	0.249782	0.306403
TNNT1	protein_coding	ENSG00000105048	0.538945	0.0185305
AC008555.6	TEC	ENSG00000280106	1.27452	0.00143592
AC009220.1	processed_pseudogene	ENSG00000228360	0.944813	0.716092
MTND1P11	unprocessed_pseudogene	ENSG00000228166	1.00006	0.999811
AC138869.1	processed_pseudogene	ENSG00000260414	#DIV/0!	#DIV/0!
MT-ND1	protein_coding	ENSG00000198888	0.986063	0.840558
PPOX	protein_coding	ENSG00000143224	1.1377	0.0370673
		ENSG00000280483	1.27948	0.211618
OR2U2P	unprocessed_pseudogene	ENSG00000242524	1.22353	0.707395
MTATP6P26	processed_pseudogene	ENSG00000236878	1.31091	0.38707
DEFA1	protein_coding	ENSG00000206047	#DIV/0!	#DIV/0!
AL136369.2	lncRNA	ENSG00000231496	2.08017	0.235675
LINC02301	lncRNA	ENSG00000258743	2.23452	0.0703509
H6PD	protein_coding	ENSG00000049239	1.21276	0.00254056
RCOR1	protein_coding	ENSG00000089902	1.35699	2.84454e-09
GRAMD1C	protein_coding	ENSG00000178075	0.924211	0.393054
LINC01429	lncRNA	ENSG00000227964	0.897342	0.534589
		ENSG00000261733	1.80873	0.322194
		ENSG00000223316	#DIV/0!	#DIV/0!
RPS6KB1	protein_coding	ENSG00000108443	1.30796	4.64502e-08
AC068620.1	lncRNA	ENSG00000269921	1.30108	0.0174952
ADIRF-AS1	lncRNA	ENSG00000272734	1.30896	0.00183656
GLI3	protein_coding	ENSG00000106571	1.20048	0.0250894
MIR378D1	miRNA	ENSG00000263631	#DIV/0!	#DIV/0!
MTATP6P19	processed_pseudogene	ENSG00000228316	0.845077	0.750345
OFD1P4Y	unprocessed_pseudogene	ENSG00000229406	1.28624	0.832913
AC006001.2	lncRNA	ENSG00000226824	1.34352	0.000878022
		ENSG00000221523	0.109739	0.0694802
KCNE4	protein_coding	ENSG00000152049	1.15001	0.225616
AL589987.1	processed_pseudogene	ENSG00000230707	3.00236	0.195032
EIF1P5	unprocessed_pseudogene	ENSG00000266563	1.04852	0.584339
HOXC13	protein_coding	ENSG00000123364	1.11196	0.166806
DAP3P1	unprocessed_pseudogene	ENSG00000225082	0.911708	0.673486
TOLLIP-AS1	lncRNA	ENSG00000255153	1.24487	0.0216698
AC009065.8	lncRNA	ENSG00000261663	1.15235	0.0502396
FAM217B	protein_coding	ENSG00000196227	1.45947	1.03058e-09
PPIC-AS1	lncRNA	ENSG00000249996	1.00331	0.978281
AC011396.1	lncRNA	ENSG00000248842	2.06491	0.547795
AC139143.1	processed_pseudogene	ENSG00000230080	0.998991	0.99428
AC067817.2	lncRNA	ENSG00000253829	1.02729	0.865835
FCGR2B	protein_coding	ENSG00000072694	0.775486	0.00856979
LAMTOR4	protein_coding	ENSG00000188186	0.949767	0.594854
PHYKPL	protein_coding	ENSG00000175309	1.12018	0.0150933
		ENSG00000212211	#DIV/0!	0.0103276
VN1R7P	processed_pseudogene	ENSG00000275592	0.54102	0.236032
AC034234.1	lncRNA	ENSG00000248935	0	0.0487124
KIAA1328	protein_coding	ENSG00000150477	1.15843	0.0292269
KRT8P10	processed_pseudogene	ENSG00000231203	0.442627	1.49884e-05
AC133473.1	processed_pseudogene	ENSG00000236489	1.48581	0.045529
RNU7-90P	snRNA	ENSG00000238731	1.31987	0.651311
NME1-NME2	protein_coding	ENSG00000011052	1.33155	9.72694e-05
AC007274.2	unprocessed_pseudogene	ENSG00000236690	1.50525	0.572969
PHLDA2	protein_coding	ENSG00000181649	1.11703	0.0786424
CBL	protein_coding	ENSG00000110395	1.43626	1.51307e-08
ASS1P2	processed_pseudogene	ENSG00000223922	1.15572	0.37432
AC022690.1	processed_pseudogene	ENSG00000254425	0.495814	0.222021
		ENSG00000276499	#DIV/0!	#DIV/0!
RLN1	protein_coding	ENSG00000107018	1.32659	0.0653725
AC093801.2	processed_pseudogene	ENSG00000248480	0.628766	0.253299
IGHV1-12	IG_V_pseudogene	ENSG00000254174	0.858853	0.765138
RN7SL193P	misc_RNA	ENSG00000239679	0.355928	0.544417
AC245128.2	unprocessed_pseudogene	ENSG00000228790	0.756371	0.583136
KRT8P50	processed_pseudogene	ENSG00000260799	1.15708	0.316023
CLN6	protein_coding	ENSG00000128973	1.28103	2.56872e-06
EFS	protein_coding	ENSG00000100842	1.20987	0.00337972
PPIAP27	processed_pseudogene	ENSG00000234363	0.620413	0.33265
		ENSGR0000167393	#DIV/0!	#DIV/0!
		ENSG00000266246	0	0.318052
AC103592.1	processed_pseudogene	ENSG00000223905	0.242414	0.0355298
ERRFI1	protein_coding	ENSG00000116285	1.31431	0.00172027
AL049874.2	processed_pseudogene	ENSG00000244756	1.00362	0.983307
EVPL	protein_coding	ENSG00000167880	0.847077	0.0191188
AC015878.2	lncRNA	ENSG00000265948	0.691512	0.500649
GRAMD4P8	processed_pseudogene	ENSG00000270930	0.906849	0.813441
AC120024.4	TEC	ENSG00000279273	2.4144	0.0340307
SMIM2	protein_coding	ENSG00000139656	0.81892	0.240896
AC073257.1	lncRNA	ENSG00000232140	0.434885	0.105911
SPON1-AS1	lncRNA	ENSG00000254418	1.34599	0.024247
IL27RA	protein_coding	ENSG00000104998	0.974312	0.860736
CHMP1B2P	transcribed_unitary_pseudogene	ENSG00000278530	1.31134	0.429211
AC068787.1	TEC	ENSG00000279952	0.57174	0.37507
SRGAP2-AS1	lncRNA	ENSG00000230806	1.24947	0.394494
WDR70	protein_coding	ENSG00000082068	1.21226	9.96852e-05
AC073612.1	protein_coding	ENSG00000258064	#DIV/0!	0.186463
OR10H1	protein_coding	ENSG00000186723	1.05154	0.848387
BRDT	protein_coding	ENSG00000137948	3.35992	0.0127895
		ENSG00000222805	0.892115	0.902603
OTUD1	protein_coding	ENSG00000165312	1.12093	0.175917
AL162724.2	lncRNA	ENSG00000235204	1.31776	0.0226171
TTC5	protein_coding	ENSG00000136319	1.5757	6.76034e-16
PDCD6	protein_coding	ENSG00000249915	1.25763	8.32807e-05
AC137675.1	processed_pseudogene	ENSG00000232167	0.979288	0.988202
MIR6131	miRNA	ENSG00000277073	0.786389	0.795331
AC008267.6	transcribed_unprocessed_pseudogene	ENSG00000244657	0.369903	0.0765137
AC068308.1	lncRNA	ENSG00000241231	0.665262	0.329707
LINC02747	lncRNA	ENSG00000255774	0.657735	0.106525
MRPS11	protein_coding	ENSG00000181991	1.14779	0.000782324
RPL7P22	processed_pseudogene	ENSG00000226544	1.87713	2.56652e-05
RNA5SP442	rRNA_pseudogene	ENSG00000201920	2.16272	0.0219072
EPB41L2	protein_coding	ENSG00000079819	1.32274	0.00118322
AL772337.3	transcribed_unprocessed_pseudogene	ENSG00000234460	2.4648	0.0647251
EPHA3	protein_coding	ENSG00000044524	0.68011	0.0803574
CENPBD1P1	transcribed_processed_pseudogene	ENSG00000213753	1.25527	2.55793e-06
		ENSG00000197927	1.31465	0.00164164
RNU6ATAC25P	snRNA	ENSG00000221725	0.480017	0.236414
WWC2-AS2	lncRNA	ENSG00000251359	1.10461	0.194966
HMGB1P46	processed_pseudogene	ENSG00000254146	1.13968	0.730353
AC109329.1	processed_pseudogene	ENSG00000253346	0.642755	0.461584
DIO1	protein_coding	ENSG00000211452	1.54333	0.0119211
C1orf35	protein_coding	ENSG00000143793	1.2043	0.00239126
LDHA	protein_coding	ENSG00000134333	1.35028	6.91948e-08
LINC02826	lncRNA	ENSG00000275212	0.343896	0.0588223
RN7SL446P	misc_RNA	ENSG00000244544	0.497849	0.15746
AC079945.2	misc_RNA	ENSG00000277250	1.08425	0.731352
XCL1	protein_coding	ENSG00000143184	1.12738	0.279085
MIR4740	miRNA	ENSG00000266392	1.17718	0.117556
AL033527.2	lncRNA	ENSG00000261798	1.35171	0.0524273
UBE3A	protein_coding	ENSG00000114062	1.30418	8.97331e-09
DNMT3A	protein_coding	ENSG00000119772	1.3843	6.71845e-06
PPIAP16	processed_pseudogene	ENSG00000213509	1.01964	0.836916
AL662844.3	lncRNA	ENSG00000271821	0.880691	0.367024
AC087857.1	lncRNA	ENSG00000229642	0.882768	0.770144
PDE5A	protein_coding	ENSG00000138735	1.39988	0.00735407
AC061997.1	snoRNA	ENSG00000251838	0	0.0879295
RN7SL648P	misc_RNA	ENSG00000265727	1.06173	0.781897
LINC01730	lncRNA	ENSG00000275491	0.88452	0.374343
RNU6-1045P	snRNA	ENSG00000252130	1.09608	0.755787
AC110774.1	TEC	ENSG00000279013	2.23042	0.0233887
ZNF304	protein_coding	ENSG00000131845	1.41469	5.96123e-12
AL359258.3	TEC	ENSG00000280186	0.920796	0.368993
AC104316.2	lncRNA	ENSG00000259631	0.672737	0.0365732
ATP6AP2	protein_coding	ENSG00000182220	1.07752	0.118755
RN7SL714P	misc_RNA	ENSG00000241757	0.360412	0.0710913
AP001207.1	processed_pseudogene	ENSG00000253153	1.51203	0.108726
ATP23	protein_coding	ENSG00000166896	1.18637	0.00249007
PLIN4	protein_coding	ENSG00000167676	0.635026	0.139724
AC008079.1	lncRNA	ENSG00000280007	1.02686	0.838461
MTND4P24	processed_pseudogene	ENSG00000232177	1.77383	0.0379053
AC244100.3	lncRNA	ENSG00000275944	0.693234	0.425977
		ENSG00000201683	0.233045	0.239399
AL035411.1	processed_pseudogene	ENSG00000185839	1.30386	0.000602733
AL157944.1	lncRNA	ENSG00000233290	0.277595	0.0879673
DSCR4-IT1	lncRNA	ENSG00000223608	5.98476	0.275366
HMGN2P10	processed_pseudogene	ENSG00000231261	1.54001	0.0108399
ARL17B	protein_coding	ENSG00000228696	1.42503	0.000420328
RLIMP1	processed_pseudogene	ENSG00000229456	0.908966	0.588181
		ENSG00000281222	0.836272	0.900128
COPS5P1	processed_pseudogene	ENSG00000213187	1.89774	0.081327
		ENSG00000207176	0.740975	0.385462
MIR129-2	miRNA	ENSG00000199077	0	0.168175
PLP2	protein_coding	ENSG00000102007	1.06326	0.179857
AC011506.1	processed_pseudogene	ENSG00000242411	1.05115	0.630973
TREH	protein_coding	ENSG00000118094	0.605051	0.219606
AL049861.1	processed_pseudogene	ENSG00000270507	0.149424	0.294279
NOP16	protein_coding	ENSG00000048162	1.28846	9.19114e-08
GNA12	protein_coding	ENSG00000146535	1.44104	1.91612e-11
HEY2	protein_coding	ENSG00000135547	1.04929	0.601679
ACOX2	protein_coding	ENSG00000168306	1.02749	0.788842
AP000542.3	lncRNA	ENSG00000280341	0.852568	0.712722
INTS13	protein_coding	ENSG00000064102	1.5123	7.76074e-22
PROSER2	protein_coding	ENSG00000148426	1.50742	0.000209987
PPP1R7	protein_coding	ENSG00000115685	1.028	0.418717
AC119150.1	lncRNA	ENSG00000249916	1.24469	0.113288
AC099791.2	lncRNA	ENSG00000271200	0.773246	0.183182
		ENSG00000276669	1.87815	0.107154
AP001468.1	lncRNA	ENSG00000228404	1.90643	0.0525022
AC008662.2	lncRNA	ENSG00000253538	#DIV/0!	0.318052
MIR6720	miRNA	ENSG00000275859	#DIV/0!	#DIV/0!
AC020703.1	lncRNA	ENSG00000249309	1.19178	0.383404
OR51E2	protein_coding	ENSG00000167332	0.949302	0.883775
AP002992.1	lncRNA	ENSG00000255236	0.35852	0.0234479
MTND4P31	processed_pseudogene	ENSG00000235382	2.79658	0.118643
CYP2E1	protein_coding	ENSG00000130649	0.821158	0.501638
PES1	protein_coding	ENSG00000100029	1.26141	5.92265e-07
ADAM20P2	processed_pseudogene	ENSG00000248574	0.541261	0.356676
		ENSG00000274160	#DIV/0!	#DIV/0!
USP3-AS1	lncRNA	ENSG00000259248	1.33279	9.32853e-05
IGLC7	IG_C_gene	ENSG00000211685	1.00718	0.987662
AC078899.3	unprocessed_pseudogene	ENSG00000268620	1.27912	0.710612
MIR516A2	miRNA	ENSG00000207620	0.149081	0.123599
AP002990.1	protein_coding	ENSG00000255508	1.03569	0.51714
HSDL2	protein_coding	ENSG00000119471	1.18035	0.00124656
RNU6-919P	snRNA	ENSG00000252540	0.5138	0.22882
LINC01548	lncRNA	ENSG00000229086	0.686387	0.58092
RPS13P2	processed_pseudogene	ENSG00000228929	1.112	0.199524
RPL31P9	processed_pseudogene	ENSG00000264054	0.453622	0.323199
LINC00395	lncRNA	ENSG00000231061	1.02244	0.973192
STARD5	protein_coding	ENSG00000172345	0.99833	0.980525
IGHV3-74	IG_V_gene	ENSG00000224650	0.572773	0.00932549
AL162425.1	lncRNA	ENSG00000236461	2.01925	0.0117843
PTCD3	protein_coding	ENSG00000132300	1.45726	8.44802e-23
ABHD17AP4	processed_pseudogene	ENSG00000229107	0.99982	0.999507
TRAV5	TR_V_gene	ENSG00000211779	0.812865	0.218583
TSPEAR	protein_coding	ENSG00000175894	1.01954	0.966215
AC011487.1	transcribed_processed_pseudogene	ENSG00000213777	1.38087	0.0794676
LINC01874	lncRNA	ENSG00000223985	2.46764	0.30062
CYP2D6	protein_coding	ENSG00000100197	1.0544	0.668173
FLYWCH2	protein_coding	ENSG00000162076	0.997008	0.949924
NTM	protein_coding	ENSG00000182667	1.26718	0.0529903
SERF1AP1	processed_pseudogene	ENSG00000250813	#DIV/0!	0.156986
ZFP91P1	processed_pseudogene	ENSG00000274010	0.85612	0.394294
AC091489.2	processed_pseudogene	ENSG00000260933	0.386582	0.187558
IFNA1	protein_coding	ENSG00000197919	1.1328	0.488233
DLGAP1-AS4	lncRNA	ENSG00000263878	1.51895	0.396317
LCT-AS1	lncRNA	ENSG00000226806	0.776067	0.0660464
ZDHHC20P3	processed_pseudogene	ENSG00000255460	0.98898	0.979728
AC008736.2	lncRNA	ENSG00000267567	0.900571	0.358883
AC010387.1	lncRNA	ENSG00000250694	0.875886	0.80936
RN7SL177P	misc_RNA	ENSG00000242976	2.21768	0.0798122
LINC01771	lncRNA	ENSG00000225675	1.8919	0.000199723
AC093890.1	processed_pseudogene	ENSG00000249741	1.58119	0.100751
RNY1P5	misc_RNA	ENSG00000206617	0.786981	0.824304
		ENSG00000207249	#DIV/0!	0.0576037
AC091027.2	lncRNA	ENSG00000266586	0.601293	0.424036
AC103808.1	lncRNA	ENSG00000264212	1.53521	0.294802
ZNF551	protein_coding	ENSG00000204519	1.71762	1.01542e-17
RNVU1-24	snRNA	ENSG00000201699	1.02762	0.925056
RPL41	protein_coding	ENSG00000229117	1.17389	0.000598349
ELOCP13	processed_pseudogene	ENSG00000225716	#DIV/0!	#DIV/0!
RN7SKP132	misc_RNA	ENSG00000251810	0.343711	0.43987
SERPINB3	protein_coding	ENSG00000057149	0.938122	0.653764
RNU4-73P	snRNA	ENSG00000200034	1.24529	0.589382
AC108706.1	processed_pseudogene	ENSG00000277746	0.760693	0.828316
ASB2	protein_coding	ENSG00000100628	1.02268	0.819486
RNU7-105P	snRNA	ENSG00000251919	0.68884	0.79792
RPS6P16	processed_pseudogene	ENSG00000243250	1.05604	0.692846
AP005328.1	lncRNA	ENSG00000272461	1.11064	0.681404
CD1C	protein_coding	ENSG00000158481	0.739703	0.00941938
WFDC6	protein_coding	ENSG00000243543	1.09314	0.878575
AL035410.2	processed_pseudogene	ENSG00000271419	0.177084	0.0682662
DDX55P1	processed_pseudogene	ENSG00000270863	1.32646	0.131699
MZT2A	protein_coding	ENSG00000173272	1.07836	0.29524
MIR548C	miRNA	ENSG00000207546	0.276784	0.134177
FOXO1B	processed_pseudogene	ENSG00000214295	1.67927	0.15366
EXOSC7	protein_coding	ENSG00000075914	1.31304	5.47866e-08
RNA5SP237	rRNA_pseudogene	ENSG00000222346	0.626715	0.401834
		ENSG00000221118	0.572071	0.262865
AP003031.3	lncRNA	ENSG00000254814	0.856019	0.329913
TPI1P4	processed_pseudogene	ENSG00000225455	0.956139	0.877773
OGDHL	protein_coding	ENSG00000197444	1.40331	0.089759
AL117382.3	lncRNA	ENSG00000233376	0.448654	0.40426
IL12A	protein_coding	ENSG00000168811	1.29146	0.055654
LINC01299	lncRNA	ENSG00000254081	1.13322	0.738799
FGFBP1	protein_coding	ENSG00000137440	1.2615	0.0148836
BRD9P2	transcribed_unprocessed_pseudogene	ENSG00000249908	1.51219	0.0260822
RN7SL150P	misc_RNA	ENSG00000240626	0.251511	0.0468015
RN7SKP7	misc_RNA	ENSG00000222472	#DIV/0!	#DIV/0!
FAM86C1P	transcribed_unprocessed_pseudogene	ENSG00000158483	1.48675	7.11963e-05
HNRNPA1P40	processed_pseudogene	ENSG00000212961	2.4488	2.38697e-05
MATN3	protein_coding	ENSG00000132031	1.72412	0.00291695
AL021578.1	lncRNA	ENSG00000275894	1.20862	0.188042
AP001610.3	lncRNA	ENSG00000232806	0.779975	0.417019
PIGA	protein_coding	ENSG00000165195	1.13791	0.0107303
AP002512.1	processed_pseudogene	ENSG00000254411	3.1242	0.131237
AP006565.1	lncRNA	ENSG00000265737	1.7214	0.334891
AC107074.1	lncRNA	ENSG00000249184	0.340659	0.00515197
MNT	protein_coding	ENSG00000070444	1.26171	1.64654e-07
AC009145.3	lncRNA	ENSG00000260694	1.87415	0.247964
		ENSG00000265457	2.52883	0.455512
AL354794.2	processed_pseudogene	ENSG00000236998	1.26533	0.413753
MSANTD3	protein_coding	ENSG00000066697	1.33695	1.83053e-08
AC104333.2	processed_pseudogene	ENSG00000236317	1.19181	0.412066
WDR45BP1	processed_pseudogene	ENSG00000265574	1.6178	0.00628609
LINC01776	lncRNA	ENSG00000226053	2.20069	0.00278329
AL139130.1	lncRNA	ENSG00000237390	0.736268	0.244412
OR2V2	protein_coding	ENSG00000182613	0.58223	0.305872
PLOD1	protein_coding	ENSG00000083444	1.30097	8.14002e-05
SNCA-AS1	lncRNA	ENSG00000247775	1.42052	0.142611
CLPSL2	protein_coding	ENSG00000196748	0.338908	0.303723
PSMB3P2	processed_pseudogene	ENSG00000235444	0.919036	0.708707
		ENSG00000200883	1.09619	0.839086
LINC02481	lncRNA	ENSG00000246526	1.00141	0.987449
AL049636.1	processed_pseudogene	ENSG00000236674	1.0871	0.78613
RNA5S10	rRNA	ENSG00000199910	#DIV/0!	#DIV/0!
RNU6-464P	snRNA	ENSG00000253026	0	0.318052
AC244502.3	lncRNA	ENSG00000259042	0.625529	0.0780212
CD79B	protein_coding	ENSG00000007312	0.568028	0.00166448
AC091812.2	processed_pseudogene	ENSG00000273720	2.52829	0.0925465
SNORD42	snoRNA	ENSG00000202440	0.6233	0.514086
FARS2	protein_coding	ENSG00000145982	1.1944	3.5593e-05
AC020656.2	lncRNA	ENSG00000274979	0.979977	0.953893
DDX60L	protein_coding	ENSG00000181381	1.23109	0.0101473
RN7SL802P	misc_RNA	ENSG00000277506	0.870356	0.848011
VNN2	protein_coding	ENSG00000112303	0.824081	0.253252
SH3D21	protein_coding	ENSG00000214193	0.943507	0.498522
RNU6-1307P	snRNA	ENSG00000212314	0.739655	0.810758
IGHJ1P	IG_J_pseudogene	ENSG00000227335	0.549995	0.149707
LINC01219	lncRNA	ENSG00000232987	1.87658	0.0872708
PRKAG2-AS1	lncRNA	ENSG00000239911	0.852771	0.330738
LINC01994	lncRNA	ENSG00000241098	2.6769	0.00443567
RCN3	protein_coding	ENSG00000142552	0.931384	0.609606
PPP4C	protein_coding	ENSG00000149923	1.09787	0.00559905
COX6CP17	processed_pseudogene	ENSG00000235141	1.36983	0.593209
AC003101.3	TEC	ENSG00000278977	#DIV/0!	#DIV/0!
AL121929.1	lncRNA	ENSG00000226431	0.790266	0.649455
MIR638	miRNA	ENSG00000207972	1.39704	0.817383
JAKMIP3	protein_coding	ENSG00000188385	3.55285	0.000458564
AL365440.1	processed_pseudogene	ENSG00000231434	2.0344	1.21158e-09
AC099494.1	TEC	ENSG00000279410	0.95998	0.865458
AC004233.2	lncRNA	ENSG00000272079	0.881038	0.485194
ALDOA	protein_coding	ENSG00000149925	1.20661	6.65518e-07
AC023866.2	lncRNA	ENSG00000254222	1.5168	0.310321
CTAGE6	protein_coding	ENSG00000271321	1.39098	0.0793288
NCEH1	protein_coding	ENSG00000144959	1.47736	5.87389e-05
SMARCC2	protein_coding	ENSG00000139613	1.43082	1.66875e-12
RFX4	protein_coding	ENSG00000111783	1.61005	0.504717
NRAP	protein_coding	ENSG00000197893	0.546763	0.122989
NPM1P19	processed_pseudogene	ENSG00000223864	1.91691	1.99741e-07
		ENSG00000277539	0.824339	0.524052
RCAN3	protein_coding	ENSG00000117602	1.24438	6.61487e-08
RNU6-18P	snRNA	ENSG00000207257	0.587129	0.505825
GALC	protein_coding	ENSG00000054983	1.36416	0.000562449
ZBTB21	protein_coding	ENSG00000173276	1.22209	0.000308067
MIR548AM	miRNA	ENSG00000265144	1.22081	0.617063
KBTBD8	protein_coding	ENSG00000163376	1.12119	0.103709
MIR574	miRNA	ENSG00000207944	1.46974	0.0104465
ZNF451	protein_coding	ENSG00000112200	1.41762	1.37506e-14
AC012506.2	lncRNA	ENSG00000223634	1.24996	0.629847
AC007557.2	lncRNA	ENSG00000231597	0.822747	0.809012
LCN6	protein_coding	ENSG00000267206	0.887605	0.4127
MED31	protein_coding	ENSG00000108590	1.08722	0.147109
RNF24	protein_coding	ENSG00000101236	1.37532	1.66189e-07
BCL7C	protein_coding	ENSG00000099385	0.98681	0.846393
SNORD114-6	snoRNA	ENSG00000201263	1.22331	0.887694
AC098851.1	lncRNA	ENSG00000250990	0.984361	0.947468
DROSHA	protein_coding	ENSG00000113360	1.45655	4.94363e-13
AC087499.6	processed_pseudogene	ENSG00000264874	1.46832	0.569818
MIR569	miRNA	ENSG00000207963	3.36256	0.0289372
LEMD2	protein_coding	ENSG00000161904	1.20667	7.84957e-06
BTLA	protein_coding	ENSG00000186265	0.747164	0.0297494
		ENSG00000266715	#DIV/0!	#DIV/0!
RNA5-8SP7	rRNA_pseudogene	ENSG00000200313	0.428309	0.489015
TSPAN19	protein_coding	ENSG00000231738	2.2209	0.0940681
IGLC3	IG_C_gene	ENSG00000211679	0.458048	0.000714514
TRAJ36	TR_J_gene	ENSG00000276699	1.18705	0.700283
PRDM10	protein_coding	ENSG00000170325	1.40147	2.34673e-13
LINC01686	lncRNA	ENSG00000261504	0.913742	0.478621
RNU6-78P	snRNA	ENSG00000199767	1.71327	0.568533
DUX4L11	unprocessed_pseudogene	ENSG00000278761	#DIV/0!	#DIV/0!
AC015712.1	lncRNA	ENSG00000232386	1.19105	0.145047
AC137803.1	unprocessed_pseudogene	ENSG00000277770	0.574631	0.694359
AL022316.1	lncRNA	ENSG00000230107	0.605763	0.0650143
AC008738.4	lncRNA	ENSG00000267714	0.834158	0.745508
UQCRB	protein_coding	ENSG00000156467	1.06613	0.217149
U8	snoRNA	ENSG00000212144	0.451419	0.207641
MIR3117	miRNA	ENSG00000264720	0.786004	0.42927
DIPK1B	protein_coding	ENSG00000165716	1.29632	0.0662631
Z98742.1	lncRNA	ENSG00000230248	1.7051	0.0977456
MRPL20-AS1	lncRNA	ENSG00000224870	1.18678	0.000202836
RNF5	protein_coding	ENSG00000204308	1.09758	0.0475587
ONECUT1	protein_coding	ENSG00000169856	2.98404	8.99164e-06
AC091946.2	lncRNA	ENSG00000272130	0.711437	0.155742
		ENSGR0000223773	#DIV/0!	#DIV/0!
MIR217	miRNA	ENSG00000207548	3.61132	0.280883
POTEC	protein_coding	ENSG00000183206	1.56492	0.622002
RN7SL49P	misc_RNA	ENSG00000265802	1.14847	0.274957
BNIP3P32	processed_pseudogene	ENSG00000268830	0.340643	0.373598
		ENSG00000266631	1.22714	0.499022
ITFG1-AS1	lncRNA	ENSG00000260281	1.3541	0.00533578
CCDC63	protein_coding	ENSG00000173093	0.818457	0.380033
CDK8	protein_coding	ENSG00000132964	1.34786	5.61598e-12
USP9YP34	unprocessed_pseudogene	ENSG00000233378	#DIV/0!	#DIV/0!
Z98949.2	lncRNA	ENSG00000232464	0.545943	0.0882072
		ENSG00000280903	0.543197	0.126893
AL162386.2	lncRNA	ENSG00000234740	1.997	0.0061057
AL606490.5	processed_pseudogene	ENSG00000231603	1.4267	0.763738
		ENSG00000281532	0.746009	0.698811
PCBP3	protein_coding	ENSG00000183570	0.723614	0.16062
LAMA1	protein_coding	ENSG00000101680	2.08545	0.000102128
		ENSG00000223200	#DIV/0!	0.318052
DEFB4B	protein_coding	ENSG00000177257	0.314196	0.026175
TAF9B	protein_coding	ENSG00000187325	1.40212	3.85316e-05
PLK3	protein_coding	ENSG00000173846	1.08627	0.142777
DOC2A	protein_coding	ENSG00000149927	2.16467	0.000439524
ULK4P1	transcribed_unprocessed_pseudogene	ENSG00000261279	1.81167	0.100758
MPLKIP	protein_coding	ENSG00000168303	1.35363	4.90167e-12
RN7SL144P	misc_RNA	ENSG00000242559	0.822173	0.531428
LIPJ	protein_coding	ENSG00000204022	0.976457	0.859751
RIC8B	protein_coding	ENSG00000111785	1.36537	2.93014e-10
TRAJ23	TR_J_gene	ENSG00000211866	1.21551	0.495409
RPL32P31	processed_pseudogene	ENSG00000213128	0.81583	0.223309
TRIM51	protein_coding	ENSG00000124900	0.737483	0.418531
RNU6-940P	snRNA	ENSG00000200303	0.793606	0.871666
WNK4	protein_coding	ENSG00000126562	1.74077	0.00764205
		ENSG00000201501	0.840967	0.588484
RPL19P14	processed_pseudogene	ENSG00000240870	0.616768	0.259882
AP002392.1	processed_pseudogene	ENSG00000256098	0.884763	0.786166
LNPEP	protein_coding	ENSG00000113441	1.24351	1.95083e-05
AP002518.1	lncRNA	ENSG00000256195	1.03712	0.840076
		ENSG00000265655	0.654364	0.772598
LINC01562	lncRNA	ENSG00000203356	0.683205	0.00610151
AC021146.8	unprocessed_pseudogene	ENSG00000251236	0.173613	0.174116
AL121757.2	lncRNA	ENSG00000266908	7.53123	0.12317
AC079340.2	lncRNA	ENSG00000251377	0.784274	0.196114
PXT1	protein_coding	ENSG00000179165	0.712126	0.283141
RNU6-461P	snRNA	ENSG00000201065	0.218185	0.206424
MRPL22	protein_coding	ENSG00000082515	1.1435	0.00338965
FAM205BP	transcribed_unprocessed_pseudogene	ENSG00000257198	0.852235	0.528165
		ENSG00000221010	#DIV/0!	0.318052
LINC02618	transcribed_unitary_pseudogene	ENSG00000242104	0.654973	0.284897
MIR6737	miRNA	ENSG00000276584	1.0141	0.980204
ARPC3P5	processed_pseudogene	ENSG00000214027	1.27157	0.0455414
AC012366.1	lncRNA	ENSG00000278060	1.15948	0.630715
AL391416.1	processed_pseudogene	ENSG00000219951	1.31906	0.0123069
NCAN	protein_coding	ENSG00000130287	0.862238	0.76668
AC244131.1	unprocessed_pseudogene	ENSG00000256657	2.18789	0.0264897
IGHV1OR15-3	IG_V_pseudogene	ENSG00000271288	0.322582	0.00206668
AC017053.1	lncRNA	ENSG00000234275	0.270536	0.130591
AL138767.2	lncRNA	ENSG00000223761	0.794647	0.795291
RNU4-22P	snRNA	ENSG00000222990	1.13647	0.617991
AC011491.2	lncRNA	ENSG00000269444	0.894468	0.658552
IGLVV-66	IG_V_pseudogene	ENSG00000254075	0.759803	0.648119
RNU6-787P	snRNA	ENSG00000206759	2.20526	0.106556
EEF1A1P11	processed_pseudogene	ENSG00000228502	1.27901	0.164834
CDRT15P1	unprocessed_pseudogene	ENSG00000141028	0.893622	0.196638
AC073188.6	lncRNA	ENSG00000268181	1.02108	0.918847
		ENSG00000275270	3.58955	0.0729521
ALG3P1	processed_pseudogene	ENSG00000251568	1.25864	0.38355
DOCK10	protein_coding	ENSG00000135905	1.05307	0.662337
		ENSG00000270015	1.26396	0.000169299
MTND2P5	processed_pseudogene	ENSG00000224354	1.14402	0.691147
AC027228.1	lncRNA	ENSG00000259474	1.30173	0.18519
LINC01592	lncRNA	ENSG00000253658	1.8345	0.0252663
AC011195.1	processed_pseudogene	ENSG00000266561	0.337718	0.166201
		ENSG00000276889	0.851093	0.498217
AL136985.1	lncRNA	ENSG00000231740	0.772087	0.544293
GABRA3	protein_coding	ENSG00000011677	1.31878	0.0290754
DHDDS	protein_coding	ENSG00000117682	1.15649	1.21133e-05
RPL9P31	processed_pseudogene	ENSG00000239659	0.899582	0.606091
AC009704.2	lncRNA	ENSG00000276934	1.09147	0.47833
C10orf90	protein_coding	ENSG00000154493	1.75578	0.0342802
AC006042.1	lncRNA	ENSG00000227719	0.65898	0.0464584
AC244636.2	processed_pseudogene	ENSG00000233139	0.525948	0.119834
		ENSG00000248173	0.659814	0.603231
MGA	protein_coding	ENSG00000174197	1.44853	2.03597e-08
AL008636.1	lncRNA	ENSG00000280224	1.17507	0.552797
CTNNA1P1	processed_pseudogene	ENSG00000249026	1.52255	0.000109146
		ENSG00000263525	0.453113	0.319041
AP003122.2	lncRNA	ENSG00000254971	0.417006	0.121013
		ENSG00000239180	#DIV/0!	#DIV/0!
RMI2	protein_coding	ENSG00000175643	1.36967	0.000874434
LINC01620	lncRNA	ENSG00000168746	1.23861	0.449083
GALNT16	protein_coding	ENSG00000100626	0.637019	0.0121214
FAM207BP	processed_pseudogene	ENSG00000228797	1.21993	0.00477811
		ENSG00000206717	0.405869	0.181339
AC090515.5	lncRNA	ENSG00000259402	1.36329	0.0530933
PRR23A	protein_coding	ENSG00000206260	0.365489	0.279706
LINC01036	lncRNA	ENSG00000230426	3.09252	0.0500139
		ENSG00000216205	#DIV/0!	0.0544776
ARFGEF1	protein_coding	ENSG00000066777	1.37557	3.89155e-10
VPS45	protein_coding	ENSG00000136631	1.22876	2.8026e-07
AC147055.4	processed_pseudogene	ENSG00000251101	0.104289	0.0760673
AC104417.2	lncRNA	ENSG00000261710	0.374147	0.101995
		ENSG00000279576	#DIV/0!	#DIV/0!
		ENSG00000252809	#DIV/0!	#DIV/0!
LINC02281	lncRNA	ENSG00000257748	0.641496	0.409893
PGAM1P3	processed_pseudogene	ENSG00000230274	0.715123	0.313962
NLGN3	protein_coding	ENSG00000196338	1.19803	0.160981
AIDAP2	transcribed_processed_pseudogene	ENSG00000251429	1.23341	0.0647715
AC130324.1	lncRNA	ENSG00000263531	0.882577	0.263599
CCNYL5	processed_pseudogene	ENSG00000230039	1.28051	0.191339
		ENSG00000240292	0.734018	0.148233
ITGB6	protein_coding	ENSG00000115221	1.35694	0.00874332
USP18	protein_coding	ENSG00000184979	1.36693	0.00190239
RPL21P11	processed_pseudogene	ENSG00000242571	1.08055	0.434343
AC093297.2	lncRNA	ENSG00000272335	1.30714	0.000298776
GDF9	protein_coding	ENSG00000164404	1.29334	0.027951
AL161756.2	processed_pseudogene	ENSG00000271511	0.999496	0.998165
RNA5SP183	rRNA_pseudogene	ENSG00000199322	0.810579	0.700817
LPCAT3	protein_coding	ENSG00000111684	1.61644	9.62852e-13
RPL29P2	transcribed_processed_pseudogene	ENSG00000240480	1.0709	0.644316
SOSTDC1	protein_coding	ENSG00000171243	2.95962	0.000726142
ZNF850	protein_coding	ENSG00000267041	1.82258	0.000374757
AC074344.2	lncRNA	ENSG00000250180	0.566329	0.330746
AC079140.4	processed_pseudogene	ENSG00000251535	1.66614	0.00467638
DNAJB5P1	processed_pseudogene	ENSG00000230335	0.411332	0.15775
ATP5F1AP10	processed_pseudogene	ENSG00000277297	2.67514	0.000571464
RN7SKP297	misc_RNA	ENSG00000223202	0.866535	0.822782
HMGB1P30	processed_pseudogene	ENSG00000244089	0.109691	0.035858
MT-RNR1	Mt_rRNA	ENSG00000211459	0.720807	0.00480195
AC097505.1	lncRNA	ENSG00000272995	0.996644	0.981553
Z97353.1	processed_pseudogene	ENSG00000231369	1.11738	0.182752
AC024132.2	lncRNA	ENSG00000251080	0.506834	0.561612
MTND3P5	unprocessed_pseudogene	ENSG00000251353	0.604103	0.536105
CAND1	protein_coding	ENSG00000111530	1.52784	1.75344e-06
KCNJ5	protein_coding	ENSG00000120457	0.857525	0.427599
SKP1P1	transcribed_processed_pseudogene	ENSG00000231234	1.23344	0.00197725
TTTY6	lncRNA	ENSG00000131538	#DIV/0!	#DIV/0!
AC131956.1	lncRNA	ENSG00000250034	0.936244	0.962907
AC006115.1	processed_pseudogene	ENSG00000268407	0.347592	0.274813
KCNJ11	protein_coding	ENSG00000187486	0.92754	0.716904
LINC02012	lncRNA	ENSG00000272989	1.01431	0.924704
AL359643.2	lncRNA	ENSG00000271978	2.15738	0.0269415
PLEKHM1P1	transcribed_unprocessed_pseudogene	ENSG00000214176	1.13742	0.0333678
CRYBB1	protein_coding	ENSG00000100122	1.04319	0.686351
RNU6-188P	snRNA	ENSG00000201077	1.52266	0.253857
CAPN3	protein_coding	ENSG00000092529	0.565156	0.0505598
MEP1A	protein_coding	ENSG00000112818	1.25906	0.0746832
		ENSG00000200842	1.34568	0.333672
AGXT2	protein_coding	ENSG00000113492	0.358367	0.0259388
TRAF3IP2	protein_coding	ENSG00000056972	1.23935	7.68988e-08
POGK	protein_coding	ENSG00000143157	1.4873	2.97793e-14
OR5M8	protein_coding	ENSG00000181371	0.474483	0.419988
		ENSG00000280581	0.600788	0.542121
AC005674.1	lncRNA	ENSG00000250413	1.16686	0.200818
AC018630.2	protein_coding	ENSG00000275778	1.6381	6.63861e-05
SMARCC1	protein_coding	ENSG00000173473	1.47145	8.82062e-12
AC021736.1	lncRNA	ENSG00000253735	0.749381	0.717228
PRKACB	protein_coding	ENSG00000142875	1.16314	0.0134384
RN7SL843P	misc_RNA	ENSG00000239547	0.657822	0.53997
AL390023.1	processed_pseudogene	ENSG00000237478	0.0735966	0.0909238
CLCA4	protein_coding	ENSG00000016602	0.615822	0.0795987
RNU2-60P	snRNA	ENSG00000253099	1.98851	0.388909
RHOT1P2	processed_pseudogene	ENSG00000203616	0.807562	0.357131
HOOK3	protein_coding	ENSG00000168172	1.29576	7.5533e-06
AC104164.2	processed_pseudogene	ENSG00000240097	0.399444	0.187053
SNHG27	lncRNA	ENSG00000251676	1.10707	0.844675
AL133271.1	processed_pseudogene	ENSG00000256709	0.538909	0.179457
RPL26P15	processed_pseudogene	ENSG00000233829	0.789165	0.513848
DHX15	protein_coding	ENSG00000109606	1.40193	4.75562e-19
AC106745.1	lncRNA	ENSG00000261363	1.28299	0.517003
SETP15	processed_pseudogene	ENSG00000226536	0.572025	0.390113
RBMS3-AS1	lncRNA	ENSG00000235593	1.14243	0.686748
BIRC6-AS2	transcribed_unprocessed_pseudogene	ENSG00000279897	1.38381	0.0294025
RPL36AP48	processed_pseudogene	ENSG00000213180	0.996002	0.983976
WBP2NL	protein_coding	ENSG00000183066	1.32899	0.0368177
RNU6V	snRNA	ENSG00000206832	1.2065	0.251839
		ENSG00000277333	1.14965	0.809473
FTLP16	processed_pseudogene	ENSG00000229735	7.19065	0.0173193
		ENSG00000276746	0.626577	0.0534984
RNU6-770P	snRNA	ENSG00000200799	1.45137	0.277525
AC004923.2	processed_pseudogene	ENSG00000254850	0.610065	0.324369
FRG1HP	transcribed_unprocessed_pseudogene	ENSG00000276291	1.30806	4.55501e-05
CCDC188	protein_coding	ENSG00000234409	1.07049	0.554764
ATAD3C	protein_coding	ENSG00000215915	0.919389	0.514058
RAD54L	protein_coding	ENSG00000085999	1.68064	4.76151e-15
		ENSG00000265621	1.36438	0.400862
		ENSG00000265891	1.45179	0.186932
AL049844.3	protein_coding	ENSG00000280148	2.40102	0.0410026
CHORDC1	protein_coding	ENSG00000110172	1.52074	6.96362e-08
SLC18A2	protein_coding	ENSG00000165646	0.912124	0.462829
ARHGEF7-AS2	lncRNA	ENSG00000235875	0.619857	0.0187745
AL031722.1	lncRNA	ENSG00000260541	0.961809	0.7398
AC130895.1	lncRNA	ENSG00000258337	0.838258	0.614831
AC019235.1	unprocessed_pseudogene	ENSG00000248770	0.318082	0.13121
DENND5A	protein_coding	ENSG00000184014	1.5207	1.19102e-10
RPL23AP36	processed_pseudogene	ENSG00000225124	1.89639	0.0596806
AC091435.1	processed_pseudogene	ENSG00000248577	0.742274	0.562281
AL023881.1	lncRNA	ENSG00000276984	0.830539	0.200546
		ENSG00000281136	1.74616	0.507125
AC245033.3	unprocessed_pseudogene	ENSG00000278603	0.866553	0.289701
ATP6V0E1	protein_coding	ENSG00000113732	1.02583	0.459559
XKRYP1	unprocessed_pseudogene	ENSG00000238067	0	0.318052
AL353692.3	misc_RNA	ENSG00000252891	1.22697	0.755254
BTBD16	protein_coding	ENSG00000138152	2.04067	0.041659
AL049542.1	transcribed_unprocessed_pseudogene	ENSG00000230428	0.723876	0.481187
AL592463.1	lncRNA	ENSG00000232896	3.16224	0.199096
AC103702.1	lncRNA	ENSG00000257178	1.59197	0.0842265
AC099670.1	processed_pseudogene	ENSG00000213421	1.19071	0.414907
		ENSG00000201432	3.19468	0.0710438
		ENSG00000264957	0.718122	0.519876
AC087627.1	lncRNA	ENSG00000253983	0.61212	0.0412159
DUX4L10	unprocessed_pseudogene	ENSG00000278664	#DIV/0!	#DIV/0!
N4BP1	protein_coding	ENSG00000102921	1.19742	6.69015e-05
ART5	protein_coding	ENSG00000167311	1.68219	0.097112
TBX19	protein_coding	ENSG00000143178	1.13176	0.164484
		ENSG00000276376	#DIV/0!	#DIV/0!
CXCR1	protein_coding	ENSG00000163464	0.938351	0.734939
AC073135.1	unprocessed_pseudogene	ENSG00000236246	0.316724	0.137872
		ENSG00000281088	#DIV/0!	#DIV/0!
AC090791.1	lncRNA	ENSG00000254526	4.64254	0.170385
RBMX2P3	processed_pseudogene	ENSG00000223575	1.08422	0.662281
RNU6-1082P	snRNA	ENSG00000201444	0.904006	0.855898
RPL3P4	processed_pseudogene	ENSG00000232573	0.901825	0.340509
AL023803.1	lncRNA	ENSG00000261431	0.994378	0.975371
AC023403.1	lncRNA	ENSG00000253164	1.47563	0.464955
AC010343.3	lncRNA	ENSG00000250697	1.47989	0.0356377
		ENSG00000277323	1.03276	0.966689
AL845433.1	snoRNA	ENSG00000238764	#DIV/0!	#DIV/0!
AL732314.6	lncRNA	ENSG00000281849	1.02397	0.793315
AC092958.2	lncRNA	ENSG00000241792	0.209725	0.204606
ISLR2	protein_coding	ENSG00000167178	1.34735	0.274439
RNU6-377P	snRNA	ENSG00000251774	2.71328	0.000382006
AC009163.3	protein_coding	ENSG00000260092	0.794236	0.685336
MYH7	protein_coding	ENSG00000092054	0.399522	0.0271971
PDRG1	protein_coding	ENSG00000088356	1.15225	0.0149868
OR51A1P	unprocessed_pseudogene	ENSG00000176752	0.315966	0.260941
		ENSG00000223082	1.26429	0.73872
P4HA2-AS1	lncRNA	ENSG00000237714	0.754553	0.0623101
SNORA74A	snoRNA	ENSG00000200959	1.66781	0.0399121
REXO1L8P	processed_pseudogene	ENSG00000270971	2.27077	0.0302949
KC6	lncRNA	ENSG00000267313	1.32739	0.0783779
AKR1C2	protein_coding	ENSG00000151632	2.17231	0.0034207
AC092329.1	lncRNA	ENSG00000269107	0.31211	0.400706
AC008750.6	lncRNA	ENSG00000268889	1.73771	0.011034
		ENSG00000258999	1.23912	0.207479
ECM1P1	processed_pseudogene	ENSG00000270639	0.57328	0.368524
ADCY2	protein_coding	ENSG00000078295	0.713092	0.199388
RGS20	protein_coding	ENSG00000147509	1.04858	0.592208
AC112484.2	processed_pseudogene	ENSG00000250796	1.97681	0.0837814
NTAN1P1	processed_pseudogene	ENSG00000270965	0.0702196	0.129494
RN7SL674P	misc_RNA	ENSG00000239899	1.13345	0.319198
AC010655.3	transcribed_unprocessed_pseudogene	ENSG00000272601	#DIV/0!	#DIV/0!
EIF3I	protein_coding	ENSG00000084623	1.16176	3.31863e-06
		ENSGR0000223511	#DIV/0!	#DIV/0!
AC092611.1	lncRNA	ENSG00000251455	0.860033	0.278791
AC093423.1	processed_pseudogene	ENSG00000226394	1.72249	0.13352
AL352979.2	lncRNA	ENSG00000258985	#DIV/0!	#DIV/0!
AL158040.1	ribozyme	ENSG00000221042	0.511916	0.285855
TTLL4	protein_coding	ENSG00000135912	1.35012	3.29794e-07
TRBV5-5	TR_V_gene	ENSG00000211725	0.663471	0.064058
HMGB2	protein_coding	ENSG00000164104	1.48008	1.84208e-06
FKBP4P6	processed_pseudogene	ENSG00000268234	0.956541	0.822036
SLC15A5	protein_coding	ENSG00000188991	0.871814	0.656436
UBE2N	protein_coding	ENSG00000177889	1.29347	1.02999e-12
AC090541.1	lncRNA	ENSG00000253270	1.39173	0.522414
OR51A3P	unprocessed_pseudogene	ENSG00000227023	0.863855	0.817321
FAM185A	protein_coding	ENSG00000222011	1.23765	7.54563e-05
PDE1C	protein_coding	ENSG00000154678	1.54453	0.0110931
SNORD35B	snoRNA	ENSG00000200530	#DIV/0!	#DIV/0!
LINC01275	lncRNA	ENSG00000237595	1.3341	0.0722217
		ENSG00000281146	#DIV/0!	#DIV/0!
		ENSG00000280692	#DIV/0!	#DIV/0!
SLC25A5P4	processed_pseudogene	ENSG00000234421	0.922366	0.8125
AC011290.1	lncRNA	ENSG00000227172	0.909704	0.578469
RNU1-151P	snRNA	ENSG00000201142	1.25922	0.631004
AC010646.1	protein_coding	ENSG00000269095	2.209	0.514998
ABCA1	protein_coding	ENSG00000165029	1.55246	3.25597e-07
AC087276.1	lncRNA	ENSG00000254577	1.19669	0.155727
MYLK-AS1	lncRNA	ENSG00000239523	1.31203	0.00219418
URB1-AS1	lncRNA	ENSG00000256073	1.07618	0.339695
USP17L15	protein_coding	ENSG00000223569	#DIV/0!	#DIV/0!
RNU4-53P	snRNA	ENSG00000222760	1.36235	0.332729
FAM197Y1	unprocessed_pseudogene	ENSG00000224336	0.728183	0.763538
NIF3L1	protein_coding	ENSG00000196290	1.38208	9.8926e-11
ANKRD1	protein_coding	ENSG00000148677	0.719603	0.197
H2BP3	processed_pseudogene	ENSG00000240912	1.32704	0.201202
MCOLN2	protein_coding	ENSG00000153898	1.04714	0.596687
MMUT	protein_coding	ENSG00000146085	1.27592	2.17738e-08
AL137074.1	processed_pseudogene	ENSG00000213669	1.02269	0.922046
VTA1	protein_coding	ENSG00000009844	1.33338	1.00087e-16
AC011257.1	lncRNA	ENSG00000253926	0.747159	0.359433
SIM2	protein_coding	ENSG00000159263	0.570911	0.081965
AC074087.1	processed_pseudogene	ENSG00000248847	0.523652	0.455757
		ENSG00000221376	0.519001	0.13798
TIMM9P1	processed_pseudogene	ENSG00000236900	1.9068	0.0385792
LINC02432	lncRNA	ENSG00000248810	0.973721	0.967449
AC027250.1	processed_pseudogene	ENSG00000276605	0.255951	0.0977616
AC079331.1	TEC	ENSG00000279361	0.743526	0.298559
ZCCHC17	protein_coding	ENSG00000121766	1.18401	8.4793e-06
EML2	protein_coding	ENSG00000125746	1.18124	0.000393313
CSNK1G2-AS1	lncRNA	ENSG00000180846	1.40387	0.0106363
LINC01501	lncRNA	ENSG00000229613	0.764788	0.385843
PON1	protein_coding	ENSG00000005421	0.72995	0.26707
RPSAP32	processed_pseudogene	ENSG00000238075	0.531999	0.191155
GPR35	protein_coding	ENSG00000178623	0.914763	0.283496
PRG4	protein_coding	ENSG00000116690	0.868096	0.686303
AC118345.1	lncRNA	ENSG00000227293	0.917928	0.835273
PCDHGA2	protein_coding	ENSG00000081853	1.26068	0.132661
		ENSG00000281568	#DIV/0!	#DIV/0!
AC091152.3	processed_pseudogene	ENSG00000271222	0.179564	0.0378689
RNU6-302P	snRNA	ENSG00000202119	1.02718	0.94176
TULP2	protein_coding	ENSG00000104804	1.12944	0.545477
AC010342.1	processed_pseudogene	ENSG00000226432	1.22368	0.0950997
KATNB1	protein_coding	ENSG00000140854	1.2332	1.24503e-06
DCDC1	protein_coding	ENSG00000170959	1.35079	0.134918
RHOXF1-AS1	lncRNA	ENSG00000258545	2.26882	0.115695
AC027455.1	processed_pseudogene	ENSG00000262708	0.896014	0.61528
AC244098.1	unprocessed_pseudogene	ENSG00000223377	#DIV/0!	0.0925171
SLC25A1P2	processed_pseudogene	ENSG00000234467	#DIV/0!	#DIV/0!
		ENSG00000280499	#DIV/0!	#DIV/0!
CICP14	processed_pseudogene	ENSG00000281490	1.1932	0.0203767
AC005832.4	protein_coding	ENSG00000272921	1.66525	0.00479805
S100A12	protein_coding	ENSG00000163221	0.487454	1.63727e-05
IGHV7-56	IG_V_pseudogene	ENSG00000253131	0.622014	0.21721
AL357312.1	processed_pseudogene	ENSG00000271322	#DIV/0!	0.318052
AC018953.1	lncRNA	ENSG00000253583	0.872784	0.792067
DLX6	protein_coding	ENSG00000006377	1.84622	0.000211344
		ENSG00000281098	0.655118	0.721612
OSBPL9P4	processed_pseudogene	ENSG00000256420	0.91937	0.844229
AL645568.3	processed_pseudogene	ENSG00000232751	1.15196	0.384332
ZNF248	protein_coding	ENSG00000198105	1.17089	0.136843
CREM	protein_coding	ENSG00000095794	1.11049	0.0878219
CFHR2	protein_coding	ENSG00000080910	0	0.162758
AL606462.1	processed_pseudogene	ENSG00000242757	#DIV/0!	#DIV/0!
MORF4L1P5	processed_pseudogene	ENSG00000231857	0.82451	0.589205
RNU6-524P	snRNA	ENSG00000206997	1.11021	0.843084
RPL31P58	processed_pseudogene	ENSG00000243053	1.21859	0.553794
LINC02173	lncRNA	ENSG00000249613	2.82633	0.174443
AL356986.1	processed_pseudogene	ENSG00000270850	0.483233	0.426846
LSM6P2	processed_pseudogene	ENSG00000257730	0.821427	0.664198
HMGB1P24	transcribed_processed_pseudogene	ENSG00000275029	1.27294	0.010206
ZDHHC6	protein_coding	ENSG00000023041	1.31009	1.05095e-12
TRAJ4	TR_J_gene	ENSG00000211885	0.885307	0.648508
AL355076.3	processed_pseudogene	ENSG00000258878	0.948102	0.867577
MTCO2P17	unprocessed_pseudogene	ENSG00000233888	1.7678	0.390635
AC020765.4	unprocessed_pseudogene	ENSG00000278725	1.03256	0.910103
		ENSG00000221304	#DIV/0!	#DIV/0!
AL159163.1	protein_coding	ENSG00000249141	0.629643	0.0024025
POU6F1	protein_coding	ENSG00000184271	0.925063	0.316012
CSPG4	protein_coding	ENSG00000173546	1.25176	0.0676378
AL513128.1	lncRNA	ENSG00000233451	0.313526	0.0575938
A1BG-AS1	lncRNA	ENSG00000268895	1.22107	0.0485406
AC090515.1	processed_pseudogene	ENSG00000242747	1.21015	0.0839434
AC093248.1	lncRNA	ENSG00000250066	1.08711	0.770469
CALML5	protein_coding	ENSG00000178372	0.697392	0.05283
AC020550.1	processed_pseudogene	ENSG00000231699	0.713562	0.110801
AC135983.1	snoRNA	ENSG00000206987	1.31391	0.849338
BNIP3P20	processed_pseudogene	ENSG00000271704	0.0777173	0.0387028
		ENSG00000226598	1.6643	0.0305497
RPL10AP3	processed_pseudogene	ENSG00000215264	0.87709	0.468221
SNORA23	snoRNA	ENSG00000201998	1.64266	7.10746e-05
BIN3	protein_coding	ENSG00000147439	1.30318	3.96799e-09
NAV2-AS3	lncRNA	ENSG00000254542	0.85497	0.555912
B3GNT4	protein_coding	ENSG00000176383	1.07441	0.369389
AL354676.1	processed_pseudogene	ENSG00000229834	0	0.0610428
		ENSG00000264009	1.05675	0.946323
PLP1	protein_coding	ENSG00000123560	0.728181	0.344095
AC100827.5	unprocessed_pseudogene	ENSG00000278313	0.616999	0.40133
PAGE2	protein_coding	ENSG00000234068	2.37815	0.271431
AC012467.1	lncRNA	ENSG00000271916	0.639628	0.344714
ANKRD20A1	protein_coding	ENSG00000260691	1.56615	0.019683
TSPAN18-AS1	lncRNA	ENSG00000255032	0.964062	0.933787
AC008771.1	lncRNA	ENSG00000249042	0.937341	0.403794
CA3-AS1	lncRNA	ENSG00000253549	0.954506	0.686796
RTN2	protein_coding	ENSG00000125744	0.977656	0.811818
MUPP	transcribed_unprocessed_pseudogene	ENSG00000237906	1.21348	0.647398
DNM1P47	transcribed_unprocessed_pseudogene	ENSG00000259660	1.50292	0.0928953
TMED6	protein_coding	ENSG00000157315	1.35937	6.4754e-11
XYLT2	protein_coding	ENSG00000015532	1.32995	1.35202e-07
LYZ	protein_coding	ENSG00000090382	0.791377	0.116998
AC104446.3	snoRNA	ENSG00000280904	2.3789	0.0012415
MIR4421	miRNA	ENSG00000265538	0.611597	0.462618
RPL5P20	processed_pseudogene	ENSG00000218643	0.973977	0.935657
AL109936.2	processed_pseudogene	ENSG00000215381	0.995083	0.974426
AC117434.1	processed_pseudogene	ENSG00000238026	1.62328	0.682407
		ENSG00000275233	0	0.0856114
AL138724.1	lncRNA	ENSG00000272269	1.15737	0.048454
DDX21	protein_coding	ENSG00000165732	1.66667	3.26653e-21
AC103563.4	unprocessed_pseudogene	ENSG00000232594	2.73865	0.34726
VAC14	protein_coding	ENSG00000103043	1.29274	3.7237e-14
AL590965.1	misc_RNA	ENSG00000199241	0	0.177335
AC129507.4	lncRNA	ENSG00000262920	1.29386	0.60367
USP9X	protein_coding	ENSG00000124486	1.24735	3.90054e-05
STX17	protein_coding	ENSG00000136874	1.27498	3.49438e-06
ZNF736P2Y	processed_pseudogene	ENSG00000226270	#DIV/0!	#DIV/0!
LINC02402	lncRNA	ENSG00000257510	0.282249	0.116204
AC112778.1	processed_pseudogene	ENSG00000176812	1.34677	0.213555
DMD-AS3	lncRNA	ENSG00000236828	0	0.0455022
AL158824.1	processed_pseudogene	ENSG00000225513	2.15893	2.01432e-06
SAP30	protein_coding	ENSG00000164105	1.229	0.00975982
		ENSG00000216105	#DIV/0!	#DIV/0!
OR7E161P	transcribed_unprocessed_pseudogene	ENSG00000206014	1.49842	0.314948
ISG20L2	protein_coding	ENSG00000143319	1.42313	2.45515e-21
RN7SL45P	misc_RNA	ENSG00000264862	1.13616	0.71802
		ENSG00000266398	#DIV/0!	#DIV/0!
AC109361.2	lncRNA	ENSG00000250740	1.37505	0.0183337
ZFYVE19	protein_coding	ENSG00000166140	1.08541	0.0739455
AL158168.1	lncRNA	ENSG00000236495	0.47958	0.224261
MIR519D	miRNA	ENSG00000207981	0.188918	0.135843
AC006452.1	misc_RNA	ENSG00000201354	2.28893	0.091828
AC097478.1	lncRNA	ENSG00000274238	0.846143	0.516147
RN7SKP157	misc_RNA	ENSG00000251983	0	0.318052
FGFR3P1	processed_pseudogene	ENSG00000230994	0.888575	0.836017
AC103808.2	lncRNA	ENSG00000264595	1.85139	0.285877
AC104964.1	lncRNA	ENSG00000253678	0.202348	0.259639
SDCBPP1	processed_pseudogene	ENSG00000226705	0.66949	0.322989
RN7SL543P	misc_RNA	ENSG00000265918	0.911751	0.852141
		ENSG00000276883	0.988137	0.972067
RNU6-901P	snRNA	ENSG00000207323	0	0.049924
STOX1	protein_coding	ENSG00000165730	2.59068	0.0519284
MIR1323	miRNA	ENSG00000221017	0.19443	0.201603
NR2F1	protein_coding	ENSG00000175745	1.20429	0.22268
ZNF566	protein_coding	ENSG00000186017	1.34013	8.69727e-05
AL390039.1	processed_pseudogene	ENSG00000213569	1.01818	0.87233
		ENSG00000212581	0.725158	0.663216
KRTAP1-5	protein_coding	ENSG00000221852	1.53534	0.041399
MORF4L2	protein_coding	ENSG00000123562	1.25593	3.58396e-09
LINC01145	transcribed_unprocessed_pseudogene	ENSG00000272419	1.45305	1.97141e-07
MIR5194	miRNA	ENSG00000264653	0.911318	0.692282
AC124276.2	lncRNA	ENSG00000255400	2.06021	0.00122289
PHKG1P4	unprocessed_pseudogene	ENSG00000229508	0.143393	0.105132
LINC02167	lncRNA	ENSG00000261122	11.9777	0.0877378
		ENSG00000274155	0.368068	0.106094
PTGS2	protein_coding	ENSG00000073756	1.83498	0.0088267
ZZEF1	protein_coding	ENSG00000074755	1.20298	0.000164917
AC096915.1	processed_pseudogene	ENSG00000226082	0.976835	0.878408
AC021188.1	lncRNA	ENSG00000230747	0.82932	0.0703014
RNU6-283P	snRNA	ENSG00000201658	0	0.318052
SPZ1	protein_coding	ENSG00000164299	1.83592	0.152647
ATF4P4	transcribed_processed_pseudogene	ENSG00000256167	1.07549	0.377022
AP003400.4	TEC	ENSG00000279248	0.969865	0.970371
AC010368.1	processed_pseudogene	ENSG00000250886	1.19474	0.451935
CCDC90B	protein_coding	ENSG00000137500	1.21604	3.32749e-05
OR8A2P	unprocessed_pseudogene	ENSG00000255510	0.564302	0.546141
SYNJ1	protein_coding	ENSG00000159082	1.17032	0.00762111
ASNSP1	transcribed_unprocessed_pseudogene	ENSG00000248498	1.37298	0.474102
SNHG6	lncRNA	ENSG00000245910	1.15615	0.0505197
		ENSG00000264134	1.18596	0.612061
MLLT10P2	processed_pseudogene	ENSG00000249462	6.04739	0.00296667
AC036176.2	processed_pseudogene	ENSG00000267430	0.617419	0.0323743
		ENSG00000278507	0.358449	0.311759
UBE2Z	protein_coding	ENSG00000159202	1.33818	1.23616e-18
AC133919.3	unprocessed_pseudogene	ENSG00000277349	1.8843	0.0623478
GSTO3P	processed_pseudogene	ENSG00000232829	1.09269	0.656916
LINC02573	lncRNA	ENSG00000233236	0.535012	0.311393
CDK5RAP2	protein_coding	ENSG00000136861	1.52624	3.18047e-09
AC011446.2	lncRNA	ENSG00000267598	#DIV/0!	#DIV/0!
AC090286.2	snoRNA	ENSG00000212618	0.445528	0.612862
AL035634.1	lncRNA	ENSG00000236324	2.13163	0.0406516
		ENSG00000221053	#DIV/0!	0.0573642
CDY22P	unprocessed_pseudogene	ENSG00000229343	#DIV/0!	#DIV/0!
MMP8	protein_coding	ENSG00000118113	1.0109	0.974138
ZNF132	protein_coding	ENSG00000131849	1.17705	0.0401655
NPPB	protein_coding	ENSG00000120937	5.31859	0.0931206
AC089987.2	lncRNA	ENSG00000258121	2.15379	0.000371246
COX6A1P3	processed_pseudogene	ENSG00000216710	0.451045	0.141269
MIR4518	miRNA	ENSG00000266305	0.262816	0.277901
AL355472.2	lncRNA	ENSG00000236358	1.77612	0.00124949
MRGPRF-AS1	lncRNA	ENSG00000256508	0.754757	0.190097
EEF1A1P27	processed_pseudogene	ENSG00000179460	1.27087	0.198305
MIR6865	miRNA	ENSG00000278517	0.89654	0.694723
LINC01944	lncRNA	ENSG00000254299	1.01804	0.948424
FOCAD	protein_coding	ENSG00000188352	1.26919	1.57193e-05
LINC01667	transcribed_processed_pseudogene	ENSG00000280081	0.569236	0.402554
LINC00680	transcribed_unprocessed_pseudogene	ENSG00000215190	1.39483	1.56973e-06
RIMKLBP2	processed_pseudogene	ENSG00000225920	1.30627	0.0158923
ICA1	protein_coding	ENSG00000003147	0.754469	0.0813903
MIR4659A	miRNA	ENSG00000266038	1.60837	0.215075
CYP3A52P	unprocessed_pseudogene	ENSG00000260524	1.30999	0.446297
AC013549.3	lncRNA	ENSG00000254688	0.546148	0.255407
SLC5A10	protein_coding	ENSG00000154025	0.58545	0.0014116
OSBPL5	protein_coding	ENSG00000021762	1.24367	2.52431e-05
		ENSG00000265267	#DIV/0!	#DIV/0!
RPL22P23	processed_pseudogene	ENSG00000232379	0.598743	0.223414
TCEA1P1	processed_pseudogene	ENSG00000197214	1.65524	0.0532038
C11orf53	protein_coding	ENSG00000150750	0.59319	0.15115
RN7SL76P	misc_RNA	ENSG00000241959	1.35778	0.16435
AC091180.2	lncRNA	ENSG00000248714	1.26999	0.0388446
		ENSG00000274268	4.21814	0.132728
MYCNOS	lncRNA	ENSG00000233718	0.644438	0.0783697
WIF1	protein_coding	ENSG00000156076	4.18846	0.0358966
AL590648.2	lncRNA	ENSG00000235862	0.641598	0.378492
FGFR4	protein_coding	ENSG00000160867	1.48681	0.0108092
AP000941.1	lncRNA	ENSG00000255176	1.18653	0.256609
snoZ196	snoRNA	ENSG00000281780	1.25654	0.05322
AC020978.6	lncRNA	ENSG00000262514	1.59153	0.170004
AC112236.1	lncRNA	ENSG00000261268	0.946253	0.688294
AP000873.4	lncRNA	ENSG00000254676	1.03506	0.734912
WDR36	protein_coding	ENSG00000134987	1.45629	2.03266e-16
TRIM25	protein_coding	ENSG00000121060	1.30464	4.14522e-08
AP000577.2	TEC	ENSG00000280269	2.15691	1.54095e-05
		ENSG00000223091	0.917288	0.827675
AL391380.1	processed_pseudogene	ENSG00000237833	1.57095	0.0342918
OR1J2	protein_coding	ENSG00000197233	1.95408	0.00160595
AL451048.1	lncRNA	ENSG00000229269	0.114512	0.0400107
		ENSG00000263921	1.15513	0.718376
AL161722.2	processed_pseudogene	ENSG00000233880	1.48772	0.468733
MBOAT1	protein_coding	ENSG00000172197	1.75549	1.59146e-09
CRB3	protein_coding	ENSG00000130545	0.960515	0.536107
MCF2L-AS1	lncRNA	ENSG00000235280	1.33166	0.275607
AL157402.2	lncRNA	ENSG00000261573	0.6316	0.478296
MRPS36P4	processed_pseudogene	ENSG00000255231	1.41369	0.182918
LINC01397	lncRNA	ENSG00000258673	0.98778	0.941983
XPO4	protein_coding	ENSG00000132953	1.42798	7.04131e-13
AL109659.1	lncRNA	ENSG00000223720	0.5605	0.516173
SEC14L3	protein_coding	ENSG00000100012	0.942225	0.819424
AC135166.1	lncRNA	ENSG00000253286	1.87684	0.169323
TMEM30A	protein_coding	ENSG00000112697	1.19635	0.000118296
BX682237.1	processed_pseudogene	ENSG00000224978	3.72087	0.0527097
BX649632.1	lncRNA	ENSG00000273249	1.16165	0.196368
LINC02595	lncRNA	ENSG00000231566	1.30079	0.0147938
RPS2P16	processed_pseudogene	ENSG00000230799	1.1542	0.197677
Z83838.1	transcribed_processed_pseudogene	ENSG00000223730	1.17163	0.4041
AL138721.1	processed_pseudogene	ENSG00000273870	0.826412	0.18835
RNU2-22P	snRNA	ENSG00000223198	1.11282	0.493366
ECHDC3	protein_coding	ENSG00000134463	1.06184	0.647944
ISM1-AS1	lncRNA	ENSG00000226263	1.51851	0.0134775
LINC01594	lncRNA	ENSG00000225328	0.528035	0.123145
AC012414.5	processed_pseudogene	ENSG00000261048	0	0.318052
RFPL4AP1	processed_pseudogene	ENSG00000255238	0.798412	0.703583
RPL7P1	processed_pseudogene	ENSG00000214485	1.17524	0.154186
RNU6-1165P	snRNA	ENSG00000222051	1.1655	0.38499
WAS	protein_coding	ENSG00000015285	0.877859	0.144782
AC116353.1	snoRNA	ENSG00000200235	1.29013	0.471753
FBXO6	protein_coding	ENSG00000116663	1.05794	0.437965
AC092839.1	lncRNA	ENSG00000228108	1.67456	0.0891614
ZGRF1	protein_coding	ENSG00000138658	1.54391	2.94595e-09
AC097522.1	processed_pseudogene	ENSG00000251286	4.308	0.166961
AC244669.2	unprocessed_pseudogene	ENSG00000274642	0.669966	0.227375
C8orf76	protein_coding	ENSG00000189376	1.20782	7.39032e-05
MRRFP1	processed_pseudogene	ENSG00000224236	1.546	2.54556e-05
OR5BC1P	unprocessed_pseudogene	ENSG00000255218	0.199171	0.128628
DDR1	protein_coding	ENSG00000204580	1.37129	7.62744e-09
AC084211.1	lncRNA	ENSG00000242012	2.30793	0.0310246
AL137847.3	processed_pseudogene	ENSG00000273806	0.371577	0.230112
SPDYE8	protein_coding	ENSG00000273520	#DIV/0!	0.318052
AC136932.1	processed_pseudogene	ENSG00000262561	0.73605	0.777931
THRAP3P3	processed_pseudogene	ENSG00000235920	1.31526	0.302899
MIR8075	miRNA	ENSG00000277942	#DIV/0!	#DIV/0!
RNA5SP377	rRNA_pseudogene	ENSG00000212154	0.353068	0.416111
RPL17P40	processed_pseudogene	ENSG00000241067	0.879076	0.635817
		ENSG00000252357	1.0957	0.777202
MBL1P	transcribed_unitary_pseudogene	ENSG00000242600	0.975884	0.897043
RPS3AP41	processed_pseudogene	ENSG00000239481	1.14088	0.619416
H3P3	processed_pseudogene	ENSG00000234202	0.710366	0.593941
AC092114.1	lncRNA	ENSG00000260848	0.629364	0.517477
NPHP3-AS1	lncRNA	ENSG00000248724	1.18728	0.125692
		ENSG00000239179	0.8833	0.855996
AL590635.1	processed_pseudogene	ENSG00000219867	1.34931	0.44034
RPL23AP19	processed_pseudogene	ENSG00000229716	0.796721	0.247904
CDH6	protein_coding	ENSG00000113361	1.18911	0.215619
MIR7850	miRNA	ENSG00000277904	0.883265	0.839702
AL358472.2	lncRNA	ENSG00000272654	1.22612	0.00780742
SPI1	protein_coding	ENSG00000066336	0.950141	0.574974
SLC16A6P1	transcribed_unprocessed_pseudogene	ENSG00000232457	1.16985	0.261327
HMGB1P47	processed_pseudogene	ENSG00000249338	1.1265	0.772166
PGBD4	protein_coding	ENSG00000182405	1.2766	0.000119522
AP002498.1	lncRNA	ENSG00000254988	0.751088	0.228837
		ENSG00000266207	1.02389	0.970302
ZNF780A	protein_coding	ENSG00000197782	1.26842	8.65549e-07
SLC25A5P7	processed_pseudogene	ENSG00000218180	0.976103	0.842552
RNU6-509P	snRNA	ENSG00000200389	1.34091	0.149956
GULOP	unitary_pseudogene	ENSG00000234770	1.07658	0.716598
ATOH7	protein_coding	ENSG00000179774	1.69086	0.0126377
AL049646.1	lncRNA	ENSG00000230010	1.51468	0.0122792
OR5AQ1P	transcribed_unprocessed_pseudogene	ENSG00000184741	0.295348	0.277732
PNKDP1	processed_pseudogene	ENSG00000228089	0.852507	0.465323
RNU6-808P	snRNA	ENSG00000212535	0.824873	0.598543
AC018371.2	processed_pseudogene	ENSG00000266184	1.15688	0.336787
		ENSG00000274555	1.39912	0.0604689
AL445644.1	lncRNA	ENSG00000233516	0.703747	0.555595
AL590004.2	processed_pseudogene	ENSG00000218472	1.13898	0.451025
AL033384.1	lncRNA	ENSG00000236740	0.734356	0.0110055
RPL23AP63	processed_pseudogene	ENSG00000243721	1.27298	0.0358263
CICP26	unprocessed_pseudogene	ENSG00000233003	0.675489	0.235905
RPSAP44	processed_pseudogene	ENSG00000220773	0.789481	0.242501
PPARA	protein_coding	ENSG00000186951	1.24633	0.00222378
BPI	protein_coding	ENSG00000101425	0.951796	0.725538
AC008737.2	processed_pseudogene	ENSG00000269419	0.604028	0.387003
RN7SL864P	misc_RNA	ENSG00000239923	0.363515	0.166216
ZNF425	protein_coding	ENSG00000204947	0.918695	0.298042
AC026770.1	lncRNA	ENSG00000259377	1.05888	0.821015
AC004232.1	lncRNA	ENSG00000262899	#DIV/0!	#DIV/0!
AC021915.2	lncRNA	ENSG00000254314	0.549822	0.220269
MIR5000	miRNA	ENSG00000263909	1.1203	0.799927
ZNF778	protein_coding	ENSG00000170100	1.1334	0.0306103
PRB2	protein_coding	ENSG00000121335	0.439793	0.450063
DEFA10P	unprocessed_pseudogene	ENSG00000233531	1.16891	0.790944
		ENSG00000273964	#DIV/0!	0.318052
LINC01217	lncRNA	ENSG00000251219	0.594668	0.578257
IGHVII-62-1	IG_V_pseudogene	ENSG00000253747	0.9987	0.998413
AC055716.1	unprocessed_pseudogene	ENSG00000257343	0.502349	0.228067
SNX18P25	processed_pseudogene	ENSG00000249337	1.56186	0.545053
		ENSG00000261496	1.53932	0.018771
SCPEP1	protein_coding	ENSG00000121064	1.24902	0.00253787
TRAV18	TR_V_gene	ENSG00000211798	0.90466	0.596125
AP003500.1	lncRNA	ENSG00000281386	0.494624	0.000912189
SGCB	protein_coding	ENSG00000163069	1.24566	0.00186264
GC	protein_coding	ENSG00000145321	0.509805	0.29183
PLIN1	protein_coding	ENSG00000166819	0.644505	0.307724
HTR1F	protein_coding	ENSG00000179097	1.07042	0.623582
PAGE2B	protein_coding	ENSG00000238269	3.54128	0.410863
MIR6815	miRNA	ENSG00000275167	0.580536	0.647276
RNA5SP274	rRNA_pseudogene	ENSG00000222416	0.348104	0.31505
LINC00293	lncRNA	ENSG00000253314	0.723674	0.477425
FBXO28	protein_coding	ENSG00000143756	1.33157	6.19664e-14
PDIA3	protein_coding	ENSG00000167004	1.26525	1.75521e-08
AC012615.5	lncRNA	ENSG00000267232	#DIV/0!	#DIV/0!
RPF2	protein_coding	ENSG00000197498	1.33384	7.4347e-14
AC123567.1	processed_pseudogene	ENSG00000257360	0.968094	0.948084
LCN1P2	unprocessed_pseudogene	ENSG00000204031	1.40214	0.577706
APPL1	protein_coding	ENSG00000157500	1.17833	0.00457038
AC079896.1	lncRNA	ENSG00000231781	0.646367	0.571716
AC020908.2	lncRNA	ENSG00000268985	0.779433	0.612679
AC025766.1	lncRNA	ENSG00000270133	1.25	0.0822458
UPF2	protein_coding	ENSG00000151461	1.38659	1.10899e-11
AL121820.1	lncRNA	ENSG00000258623	1.49649	0.00812884
KRT18P39	processed_pseudogene	ENSG00000224791	0.755693	0.101566
NRK	protein_coding	ENSG00000123572	1.47537	0.109898
AC009478.1	lncRNA	ENSG00000225258	0.687141	0.229961
VWFP1	transcribed_unprocessed_pseudogene	ENSG00000241717	1.43386	0.0281076
LINC00583	lncRNA	ENSG00000205636	0.241916	0.175243
AC020651.1	lncRNA	ENSG00000249474	#DIV/0!	#DIV/0!
SLPI	protein_coding	ENSG00000124107	0.49256	4.49678e-11
AC113398.2	lncRNA	ENSG00000251456	1.2185	0.752837
VTRNA2-1	vault_RNA	ENSG00000270123	0.849173	0.696013
RPL35AP33	processed_pseudogene	ENSG00000241334	1.06246	0.827565
AC129492.7	TEC	ENSG00000279152	#DIV/0!	#DIV/0!
AC091849.1	unprocessed_pseudogene	ENSG00000248126	1.55479	0.00489537
AL109766.1	processed_pseudogene	ENSG00000259137	1.45484	0.000151588
AC087286.2	lncRNA	ENSG00000259367	1.17743	0.329301
ELL2P3	processed_pseudogene	ENSG00000234765	0.0988551	0.0822448
AC006960.2	lncRNA	ENSG00000237400	0.916435	0.839505
ITGB3BP	protein_coding	ENSG00000142856	1.23359	0.00144953
AC022494.1	processed_pseudogene	ENSG00000240477	1.44802	0.083734
RPS15AP32	processed_pseudogene	ENSG00000242461	0.723496	0.633666
GUSBP3	transcribed_unprocessed_pseudogene	ENSG00000253203	1.19806	0.385729
TOR4A	protein_coding	ENSG00000198113	1.35179	0.000687413
RN7SL520P	misc_RNA	ENSG00000240199	0.392119	0.0416207
MED1	protein_coding	ENSG00000125686	1.5971	2.59174e-12
AC079926.1	snoRNA	ENSG00000207171	1.76424	0.00524164
AC009039.1	lncRNA	ENSG00000261470	0	0.318052
PDCL3P7	processed_pseudogene	ENSG00000256777	0.345054	0.089805
LINC02002	lncRNA	ENSG00000263609	2.39214	0.205538
CRH	protein_coding	ENSG00000147571	0.396744	0.0615893
AP003049.1	processed_pseudogene	ENSG00000254890	0.222292	0.272085
KLHL10	protein_coding	ENSG00000161594	0.984797	0.903505
AC003973.1	lncRNA	ENSG00000269504	0.324413	0.0131414
CLEC5A	protein_coding	ENSG00000258227	1.12704	0.198586
LINC02088	lncRNA	ENSG00000227685	0.89977	0.847052
LINC00559	lncRNA	ENSG00000261446	0.820047	0.601444
AL021920.2	unprocessed_pseudogene	ENSG00000280114	1.52018	0.392932
RBM12	protein_coding	ENSG00000244462	1.51351	3.01135e-27
PDCD4	protein_coding	ENSG00000150593	1.08428	0.16755
AL513523.2	transcribed_unprocessed_pseudogene	ENSG00000231827	1.32779	0.0666305
ERO1B	protein_coding	ENSG00000086619	1.01984	0.897756
IGKJ5	IG_J_gene	ENSG00000211593	0.47994	0.00246481
FP236383.5	lncRNA	ENSG00000281181	0.300165	0.304791
LINC00838	lncRNA	ENSG00000261683	0.722729	0.466318
RBM43	protein_coding	ENSG00000184898	1.24711	0.000179161
AC004129.2	processed_pseudogene	ENSG00000234406	0.797906	0.550271
AC079866.1	processed_pseudogene	ENSG00000256399	1.46439	0.0531938
GS1-24F4.2	lncRNA	ENSG00000245857	0.789418	0.380686
OR5A2	protein_coding	ENSG00000172324	0.103659	0.0830319
TTLL1	protein_coding	ENSG00000100271	1.07404	0.296995
QRFP	protein_coding	ENSG00000188710	1.20853	0.0574239
		ENSG00000273366	1.44764	2.3978e-06
LINC00905	lncRNA	ENSG00000167459	0.342425	0.0112081
NPM1P45	processed_pseudogene	ENSG00000265593	1.16617	0.588245
LINC02818	lncRNA	ENSG00000231966	1.16027	0.241078
WDR90	protein_coding	ENSG00000161996	1.41187	7.04209e-06
MAPK4	protein_coding	ENSG00000141639	0.720759	0.438838
AC073957.3	lncRNA	ENSG00000273151	1.26448	0.0863277
CASC19	lncRNA	ENSG00000254166	6.24792	1.46627e-10
AL390786.1	lncRNA	ENSG00000233258	0.467155	0.120613
FAM230F	lncRNA	ENSG00000276095	#DIV/0!	0.318052
AC018761.1	lncRNA	ENSG00000267004	0.868115	0.491686
		ENSG00000238593	0.211518	0.136228
NYAP2	protein_coding	ENSG00000144460	1.01333	0.960287
PACERR	lncRNA	ENSG00000273129	1.60958	0.00943367
AC026780.2	lncRNA	ENSG00000249984	0.0910799	0.00155776
AC084018.2	lncRNA	ENSG00000274292	1.25256	0.0223237
FO393419.1	processed_pseudogene	ENSG00000231207	1.12504	0.739961
AL591846.1	processed_pseudogene	ENSG00000224114	1.40281	0.0344149
RN7SL716P	misc_RNA	ENSG00000263558	1.46296	0.0750004
AL445220.1	processed_pseudogene	ENSG00000237593	1.09449	0.702148
PRKAG3	protein_coding	ENSG00000115592	0.792749	0.398673
AC211433.2	lncRNA	ENSG00000273069	1.01204	0.899186
TET1P1	processed_pseudogene	ENSG00000232204	0.835728	0.677259
SDAD1	protein_coding	ENSG00000198301	1.50411	7.13527e-19
MTCO3P21	unprocessed_pseudogene	ENSG00000232752	1.77693	0.28339
AC091074.1	snoRNA	ENSG00000238819	#DIV/0!	#DIV/0!
MTND5P32	processed_pseudogene	ENSG00000259379	0.849752	0.643901
MARK2P14	unprocessed_pseudogene	ENSG00000231897	1.20248	0.787058
MSANTD4	protein_coding	ENSG00000170903	1.76815	9.73545e-05
HAUS5	protein_coding	ENSG00000249115	1.45268	2.1924e-09
SBNO2	protein_coding	ENSG00000064932	1.07672	0.136854
RN7SL545P	misc_RNA	ENSG00000274568	#DIV/0!	#DIV/0!
AL596442.1	lncRNA	ENSG00000232197	1.39978	0.163811
FCGRT	protein_coding	ENSG00000104870	0.977316	0.744914
		ENSG00000274860	1.14253	0.754905
MED28	protein_coding	ENSG00000118579	1.25804	1.41559e-07
RNU1-32P	snRNA	ENSG00000200807	0.902828	0.91506
KDM4E	protein_coding	ENSG00000235268	0.674371	0.146741
ZFHX2	protein_coding	ENSG00000136367	0.828087	0.343897
MRPL40P1	processed_pseudogene	ENSG00000256037	1.17226	0.501566
FTH1P7	processed_pseudogene	ENSG00000232187	1.26849	0.0199935
Z85996.1	processed_pseudogene	ENSG00000220349	0.985364	0.943214
AC026367.3	lncRNA	ENSG00000275759	0.921295	0.470341
RBM22P4	processed_pseudogene	ENSG00000277769	0.821358	0.617509
CBY3	protein_coding	ENSG00000204659	1.0294	0.881679
BNIP3P13	processed_pseudogene	ENSG00000269154	0.495575	0.227686
STXBP5-AS1	lncRNA	ENSG00000233452	0.640066	5.06584e-05
ZNF622	protein_coding	ENSG00000173545	1.08857	0.0823244
TRAV16	TR_V_gene	ENSG00000211796	0.873679	0.318053
MYSM1	protein_coding	ENSG00000162601	1.34026	4.13023e-07
DDX3P1	processed_pseudogene	ENSG00000232928	1.06597	0.601701
AC022509.1	lncRNA	ENSG00000255750	0.758358	0.452612
ZNF736P10Y	processed_pseudogene	ENSG00000216824	0.183481	0.153459
		ENSG00000238460	1.21893	0.375574
XACT	lncRNA	ENSG00000241743	3.94597	0.0070953
AC025750.1	processed_pseudogene	ENSG00000215263	0.905241	0.849671
ANXA3	protein_coding	ENSG00000138772	1.28347	0.00990218
AC006330.1	TEC	ENSG00000280388	1.23235	0.0304742
AL365273.2	protein_coding	ENSG00000270099	1.25209	0.443656
AC092813.1	lncRNA	ENSG00000225605	0.695243	0.584598
RPL9P6	processed_pseudogene	ENSG00000241891	0.307354	0.0859444
AC084337.1	processed_pseudogene	ENSG00000254595	1.28259	0.000162941
TBC1D3P7	unprocessed_pseudogene	ENSG00000233014	1.12846	0.739995
		ENSG00000273678	#DIV/0!	#DIV/0!
HS3ST3A1	protein_coding	ENSG00000153976	0.927864	0.469299
CEACAM19	protein_coding	ENSG00000186567	0.868935	0.0846615
PAICSP3	processed_pseudogene	ENSG00000226840	0.952147	0.880952
LINC02546	lncRNA	ENSG00000255117	0.613056	0.361388
AL353804.2	lncRNA	ENSG00000271199	1.25261	0.171732
VSTM2A	protein_coding	ENSG00000170419	0.919402	0.828405
SZRD1	protein_coding	ENSG00000055070	1.23506	4.40639e-12
TDGF1P7	processed_pseudogene	ENSG00000269584	1.87362	0.150901
PHACTR3	protein_coding	ENSG00000087495	2.72241	0.0176801
AC005920.1	lncRNA	ENSG00000247011	1.10416	0.845277
LINC01815	lncRNA	ENSG00000235519	0.454036	0.278732
MYL12BP1	processed_pseudogene	ENSG00000260490	1.18475	0.00550108
GPSM2	protein_coding	ENSG00000121957	1.4015	6.34841e-07
AL158801.2	lncRNA	ENSG00000258413	1.01289	0.909777
LINC01893	lncRNA	ENSG00000264260	0.407872	0.165946
AC013356.3	lncRNA	ENSG00000259364	1.33139	0.205329
		ENSG00000264446	#DIV/0!	#DIV/0!
RBM46	protein_coding	ENSG00000151962	8.2764	0.169038
SLC20A1	protein_coding	ENSG00000144136	1.68659	2.38452e-12
NPIPB3	protein_coding	ENSG00000169246	1.1782	0.0436822
ADGRA3	protein_coding	ENSG00000152990	1.30103	4.17799e-05
POLG	protein_coding	ENSG00000140521	1.28167	1.17894e-09
ADAMTS7P4	transcribed_unprocessed_pseudogene	ENSG00000218052	0.787348	0.101034
IGF1R	protein_coding	ENSG00000140443	1.50647	6.30079e-09
AC015813.6	TEC	ENSG00000279207	1.31134	0.00541975
LINC00709	lncRNA	ENSG00000230014	0.441185	0.505661
F2RL2	protein_coding	ENSG00000164220	1.026	0.845222
RNU5A-8P	snRNA	ENSG00000200972	1.4336	0.289908
ABCC13	transcribed_unprocessed_pseudogene	ENSG00000243064	0.825275	0.496505
AL590666.3	lncRNA	ENSG00000237588	0.955458	0.776265
FCF1P3	processed_pseudogene	ENSG00000239997	0.718359	0.634299
		ENSG00000171484	#DIV/0!	#DIV/0!
SLA	protein_coding	ENSG00000155926	1.00874	0.929282
OSGEPL1-AS1	lncRNA	ENSG00000253559	1.288	0.0118944
		ENSG00000221756	0.374149	0.55817
AC090515.3	processed_pseudogene	ENSG00000259173	1.34884	0.544829
RPL38	protein_coding	ENSG00000172809	1.05946	0.371485
		ENSG00000200494	0.0769935	0.161595
AC005828.5	lncRNA	ENSG00000265971	1.22046	0.198874
PRDM9	protein_coding	ENSG00000164256	2.60976	0.0396253
		ENSG00000243012	1.76211	0.00141642
AC022023.1	ribozyme	ENSG00000273904	0.489341	0.354899
AC006338.1	unprocessed_pseudogene	ENSG00000278197	#DIV/0!	#DIV/0!
AC006557.6	TEC	ENSG00000279352	1.4775	0.0413804
AC008264.1	processed_pseudogene	ENSG00000224545	0.541441	0.149616
		ENSG00000242349	0.897339	0.36827
PTPN12	protein_coding	ENSG00000127947	1.39442	2.57388e-11
LINC01285	lncRNA	ENSG00000203650	1.20636	0.314537
AC133539.1	processed_pseudogene	ENSG00000270385	0.668954	0.168353
		ENSG00000277100	0.62085	0.531592
RNASE8	protein_coding	ENSG00000173431	0.886445	0.707159
GRAMD4P5	unprocessed_pseudogene	ENSG00000259089	8.09958	0.0147882
TBC1D3B	protein_coding	ENSG00000274808	0.869912	0.253988
SNORD114-2	snoRNA	ENSG00000200823	#DIV/0!	0.0951786
AL121781.1	lncRNA	ENSG00000238282	2.35215	0.0911552
FGF10	protein_coding	ENSG00000070193	0.676026	0.123895
ZNF318	protein_coding	ENSG00000171467	1.61127	5.00468e-15
RHEB	protein_coding	ENSG00000106615	1.31963	2.66671e-09
RASD2	protein_coding	ENSG00000100302	0.858553	0.413259
OR7A17	protein_coding	ENSG00000185385	0.369098	0.255325
AC025881.1	processed_pseudogene	ENSG00000253499	2.67278	0.0150014
		ENSG00000266630	0	0.318052
RPS4XP22	processed_pseudogene	ENSG00000239830	1.04022	0.718139
PINK1-AS	lncRNA	ENSG00000117242	1.23295	1.87661e-05
AC008813.1	processed_pseudogene	ENSG00000255875	0.966271	0.867552
		ENSG00000200998	0.822789	0.891239
AC011933.1	processed_pseudogene	ENSG00000228007	1.09494	0.503461
LINC02882	lncRNA	ENSG00000251138	2.71931	0.047402
PRRT2	protein_coding	ENSG00000167371	1.11589	0.544588
MIR194-1	miRNA	ENSG00000207624	1.33836	0.327644
AC027279.4	TEC	ENSG00000280190	0.700739	0.228024
AC023824.1	lncRNA	ENSG00000260073	3.68999	0.0477659
AC016722.2	lncRNA	ENSG00000228925	1.27743	0.0107239
RNU7-126P	snRNA	ENSG00000238632	0.189164	0.306302
AC012063.1	lncRNA	ENSG00000227252	1.32678	0.000120523
LAMTOR5P1	processed_pseudogene	ENSG00000236646	0.955951	0.821632
ZNF350	protein_coding	ENSG00000256683	1.25644	0.00341735
AP001541.1	TEC	ENSG00000279295	0.407343	0.261147
TONSL	protein_coding	ENSG00000160949	1.55732	6.22428e-10
AC138089.1	lncRNA	ENSG00000229255	0.404308	0.411655
KRT8P5	processed_pseudogene	ENSG00000267573	0.566749	0.000507617
ICE2P2	processed_pseudogene	ENSG00000242705	0.87209	0.753752
AC018659.6	misc_RNA	ENSG00000277081	#DIV/0!	#DIV/0!
ZNF664	protein_coding	ENSG00000179195	1.38582	4.33286e-09
AC092035.1	processed_pseudogene	ENSG00000227224	0.848193	0.715111
SNORA70H	snoRNA	ENSG00000206637	0.492273	0.279328
AC005088.1	processed_pseudogene	ENSG00000278586	0.506108	0.253923
IL10RA	protein_coding	ENSG00000110324	0.917719	0.396933
GNAT2	protein_coding	ENSG00000134183	3.36719	0.182282
TYK2	protein_coding	ENSG00000105397	1.17379	0.0304743
PRELID2P1	processed_pseudogene	ENSG00000257336	0.962928	0.780916
SNORA11D	snoRNA	ENSG00000221475	#DIV/0!	#DIV/0!
AC092162.2	lncRNA	ENSG00000230552	1.17151	0.2909
MIR4266	miRNA	ENSG00000265965	2.06101	0.552444
AL139220.2	lncRNA	ENSG00000230615	1.01499	0.926291
ADCY10P1	transcribed_unprocessed_pseudogene	ENSG00000161912	1.0202	0.858352
AC084851.3	unprocessed_pseudogene	ENSG00000276637	1.7953	0.203444
		ENSG00000281663	5.67364	0.0522266
AC016903.1	lncRNA	ENSG00000236634	0.295533	0.160218
AC106772.2	lncRNA	ENSG00000250385	1.60484	0.270046
FATE1	protein_coding	ENSG00000147378	0.52267	0.039672
AL162464.2	lncRNA	ENSG00000258690	1.02797	0.958683
FAHD2B	protein_coding	ENSG00000144199	1.35504	0.317344
AC010186.2	transcribed_unprocessed_pseudogene	ENSG00000256594	1.33485	0.00017507
LINC02823	lncRNA	ENSG00000258100	1.02645	0.938929
ADAM3A	transcribed_unitary_pseudogene	ENSG00000197475	0.920124	0.884055
TIPIN	protein_coding	ENSG00000075131	1.41954	2.19934e-10
AC106883.1	processed_pseudogene	ENSG00000225394	0.746998	0.778605
RNU6-408P	snRNA	ENSG00000251719	0	0.318052
		ENSG00000221461	1.49142	0.0700479
LINC00315	lncRNA	ENSG00000184274	1.19382	0.100444
AC005775.1	lncRNA	ENSG00000266933	1.00607	0.958564
		ENSG00000275098	0.855614	0.763621
BDH1	protein_coding	ENSG00000161267	0.99823	0.980798
AC103794.1	lncRNA	ENSG00000254878	1.95882	0.255632
PSMB5	protein_coding	ENSG00000100804	1.21917	1.71867e-07
AC134684.1	processed_pseudogene	ENSG00000254796	0	0.318052
BOLA3-AS1	lncRNA	ENSG00000225439	1.61448	0.00033107
LRIG1	protein_coding	ENSG00000144749	1.35665	0.00567691
MIR515-1	miRNA	ENSG00000207616	0.335136	0.184513
KCTD1	protein_coding	ENSG00000134504	1.24212	0.00110992
NR5A2	protein_coding	ENSG00000116833	1.14537	0.141148
CLBA1	protein_coding	ENSG00000140104	1.34928	4.21661e-07
NOTCH2	protein_coding	ENSG00000134250	1.1998	0.00965738
IGHV3-21	IG_V_gene	ENSG00000211947	0.65243	0.0984748
RECQL	protein_coding	ENSG00000004700	1.46315	1.29821e-07
AC012494.2	lncRNA	ENSG00000229494	1.93829	0.00346514
FN3KRP	protein_coding	ENSG00000141560	1.41164	3.8862e-14
AC138904.1	lncRNA	ENSG00000246465	2.33378	0.0361861
LINC02533	lncRNA	ENSG00000260239	0.362341	0.104615
TMOD1	protein_coding	ENSG00000136842	0.753074	0.310435
		ENSG00000265898	1.14182	0.897638
IGKV2-36	IG_V_pseudogene	ENSG00000253487	0.508586	0.452473
		ENSG00000278352	0.467615	0.629943
ELAC2	protein_coding	ENSG00000006744	1.29111	1.92473e-09
HK2P1	processed_pseudogene	ENSG00000228612	1.17677	0.303435
AC190387.1	TEC	ENSG00000279630	#DIV/0!	#DIV/0!
FXYD6	protein_coding	ENSG00000137726	0.949143	0.837686
RPSAP15	processed_pseudogene	ENSG00000237506	1.15513	0.1125
AC090517.3	TEC	ENSG00000279683	0.785245	0.418421
SPDYE22P	unprocessed_pseudogene	ENSG00000266537	0.523854	0.214517
AC018541.1	lncRNA	ENSG00000253300	0.222757	0.0962369
MRPL10	protein_coding	ENSG00000159111	1.46688	2.39723e-27
IGLVVI-22-1	IG_V_pseudogene	ENSG00000253546	0.18911	0.426166
RPS26P31	processed_pseudogene	ENSG00000235459	0.893759	0.254778
RASA3-IT1	lncRNA	ENSG00000232487	1.61649	0.0813695
AL365273.1	lncRNA	ENSG00000240527	1.15583	0.852337
AC093775.1	TEC	ENSG00000279104	0.889231	0.751238
AC125603.2	lncRNA	ENSG00000257883	1.07214	0.850872
RN7SL807P	misc_RNA	ENSG00000243125	0.134442	0.167933
NCAPH2	protein_coding	ENSG00000025770	1.17204	0.00540667
RPL21P132	processed_pseudogene	ENSG00000183911	1.29055	0.0836832
PAQR3	protein_coding	ENSG00000163291	1.5234	2.83192e-07
DPYSL3	protein_coding	ENSG00000113657	1.34491	0.0102998
AP000785.1	lncRNA	ENSG00000254933	1.31528	0.465319
		ENSG00000222658	1.37706	0.655993
AC073651.2	processed_pseudogene	ENSG00000256627	0.750996	0.633336
MIR607	miRNA	ENSG00000207976	1.25317	0.750607
LINC01856	lncRNA	ENSG00000237574	0.237931	0.014806
		ENSG00000280959	1.01878	0.985468
AL355877.1	processed_pseudogene	ENSG00000270733	1.5493	0.00013828
AL139039.3	lncRNA	ENSG00000237685	2.74603	0.000722593
AC012103.1	lncRNA	ENSG00000253376	2.98151	0.157894
APBA2	protein_coding	ENSG00000034053	1.30735	0.0161033
ANTXR2	protein_coding	ENSG00000163297	1.34303	0.0333798
MICOS10	protein_coding	ENSG00000173436	0.918812	0.0765683
		ENSG00000276989	0.839298	0.720622
RNU6-1000P	snRNA	ENSG00000212368	0.991258	0.99505
RNU6-447P	snRNA	ENSG00000222225	#DIV/0!	#DIV/0!
GLRXP2	processed_pseudogene	ENSG00000258544	1.35977	0.547563
		ENSG00000215922	0.387278	0.450676
SERPINI1	protein_coding	ENSG00000163536	1.14493	0.732849
AP002802.2	processed_pseudogene	ENSG00000270701	1.32087	0.846548
CDKN2A-DT	lncRNA	ENSG00000224854	0.816669	0.376834
AL353622.2	lncRNA	ENSG00000271398	0.907812	0.657882
AL355375.2	processed_pseudogene	ENSG00000262566	#DIV/0!	#DIV/0!
		ENSG00000280746	0.968078	0.871419
AC139769.3	unprocessed_pseudogene	ENSG00000277493	1.53267	0.171227
UBE2J1	protein_coding	ENSG00000198833	1.08742	0.0392344
THOC1	protein_coding	ENSG00000079134	1.34036	9.85504e-08
EOMES	protein_coding	ENSG00000163508	0.949994	0.690387
AP003385.1	processed_pseudogene	ENSG00000227834	0.997401	0.985909
AC026367.1	lncRNA	ENSG00000270482	1.003	0.98036
AL133467.1	lncRNA	ENSG00000258572	0.589454	0.00099414
DOCK9-DT	lncRNA	ENSG00000260992	1.05596	0.5226
AC011511.1	protein_coding	ENSG00000167807	1.13325	0.230665
LINC02358	lncRNA	ENSG00000251256	0.424558	0.33475
MIR4672	miRNA	ENSG00000263979	0.719106	0.352632
AC105129.3	processed_pseudogene	ENSG00000270690	1.23183	0.393325
VN1R65P	unitary_pseudogene	ENSG00000260883	1.2203	0.824608
ELAPOR1	protein_coding	ENSG00000116299	1.21394	0.522015
AC093157.3	scaRNA	ENSG00000252765	0	0.0475491
AF001548.2	lncRNA	ENSG00000263335	1.34659	0.000888076
AL355314.1	lncRNA	ENSG00000223800	0.504659	0.598959
RN7SL823P	misc_RNA	ENSG00000263595	0.670342	0.292861
RNU2-54P	snRNA	ENSG00000222231	1.23244	0.862328
H3C7	protein_coding	ENSG00000277775	1.17327	0.143323
REM2	protein_coding	ENSG00000139890	1.19762	0.12463
NTN5	protein_coding	ENSG00000142233	1.16214	0.425243
MZT2B	protein_coding	ENSG00000152082	0.939591	0.42242
FAM90A26	protein_coding	ENSG00000229924	1.60104	0.031382
HMGB1P23	processed_pseudogene	ENSG00000253770	0.409759	0.0435699
PPIAP2	processed_pseudogene	ENSG00000227379	0.828503	0.0839815
IFNA16	protein_coding	ENSG00000147885	2.80819	0.319904
AC008572.1	lncRNA	ENSG00000253613	0.618495	0.0428285
		ENSG00000201277	0.429145	0.385503
AC117490.1	unprocessed_pseudogene	ENSG00000225240	1.09635	0.777118
PTMAP6	processed_pseudogene	ENSG00000237000	0.606448	0.302171
		ENSG00000207765	#DIV/0!	#DIV/0!
RNY4P34	misc_RNA	ENSG00000201649	0.700368	0.337901
		ENSG00000231459	0.971838	0.856043
AC107871.1	protein_coding	ENSG00000260007	1.63007	0.000444318
MCL1	protein_coding	ENSG00000143384	1.32449	1.35995e-09
RPS27P1	processed_pseudogene	ENSG00000223876	2.13887	0.194682
ZNF630-AS1	lncRNA	ENSG00000277541	1.00418	0.990667
LRRC26	protein_coding	ENSG00000184709	0.52078	0.154586
POPDC3	protein_coding	ENSG00000132429	1.36523	0.00710783
MIR3156-1	miRNA	ENSG00000263476	1.40361	0.748415
IFNWP2	unprocessed_pseudogene	ENSG00000237691	1.56947	0.0086094
RPL5P23	processed_pseudogene	ENSG00000240395	1.20142	0.00819273
ACTL7A	protein_coding	ENSG00000187003	1.02122	0.93428
AC027130.1	lncRNA	ENSG00000261195	0.721869	0.0611159
AL160237.2	unprocessed_pseudogene	ENSG00000258887	0.581938	0.39231
AL691432.1	transcribed_processed_pseudogene	ENSG00000269737	1.28064	0.0829146
G2E3	protein_coding	ENSG00000092140	1.7424	3.44761e-19
ULK1	protein_coding	ENSG00000177169	1.03999	0.508545
		ENSG00000276827	#DIV/0!	#DIV/0!
TLK1P1	processed_pseudogene	ENSG00000226783	1.01206	0.973429
		ENSG00000221175	0	0.318052
EXTL2	protein_coding	ENSG00000162694	1.4373	2.80676e-07
PBX1	protein_coding	ENSG00000185630	1.11273	0.441588
RNA5SP462	rRNA_pseudogene	ENSG00000252539	1.5261	0.263304
AL450472.1	transcribed_unprocessed_pseudogene	ENSG00000229015	1.20213	0.613757
IGHV3OR16-10	IG_V_gene	ENSG00000233732	0.558789	0.130468
KRT18P56	processed_pseudogene	ENSG00000249668	0.448361	0.0232376
A2ML1	protein_coding	ENSG00000166535	0.627381	0.00110264
RNU6-242P	snRNA	ENSG00000207087	1.94556	0.0204397
COL19A1	protein_coding	ENSG00000082293	0.406171	0.113096
AC099794.1	lncRNA	ENSG00000234318	0.856382	0.306226
PNMA6A	protein_coding	ENSG00000235961	0.667961	0.0742587
AC027575.2	lncRNA	ENSG00000278107	0.777645	0.00226503
		ENSG00000207196	0.422301	0.226881
RN7SL300P	misc_RNA	ENSG00000265813	0.808303	0.310634
TCTE1	protein_coding	ENSG00000146221	1.53267	0.0882113
RNU6-564P	snRNA	ENSG00000222915	1.6011	0.012667
SLC35D3	protein_coding	ENSG00000182747	1.93033	0.0156298
AF274858.1	transcribed_processed_pseudogene	ENSG00000260081	0.653672	0.0859068
EP400	protein_coding	ENSG00000183495	1.44419	5.38212e-15
FCRL1	protein_coding	ENSG00000163534	0.571769	0.0426823
NDST1-AS1	lncRNA	ENSG00000254333	0.823208	0.373683
AP001207.3	lncRNA	ENSG00000254024	1.0351	0.802688
RNA5SP434	rRNA_pseudogene	ENSG00000252456	1.06534	0.811784
LINC01732	lncRNA	ENSG00000237292	0.913307	0.605889
AC009930.1	lncRNA	ENSG00000253489	0.954881	0.962941
ADAMTSL4	protein_coding	ENSG00000143382	1.17919	0.115833
C19orf73	protein_coding	ENSG00000221916	1.08867	0.360029
SORBS2	protein_coding	ENSG00000154556	0.895477	0.531553
BTF3P12	processed_pseudogene	ENSG00000213003	1.08047	0.543203
TRMT44	protein_coding	ENSG00000155275	1.18018	8.77599e-05
ZNF486	protein_coding	ENSG00000256229	1.07663	0.696469
ZC3H8	protein_coding	ENSG00000144161	1.50499	2.1711e-12
AC084116.3	lncRNA	ENSG00000253530	1.12108	0.812997
DENND1A	protein_coding	ENSG00000119522	1.2839	1.13126e-07
GBP5	protein_coding	ENSG00000154451	1.48114	0.0304
AC006213.3	lncRNA	ENSG00000267191	2.28112	0.000407398
AC093162.1	unprocessed_pseudogene	ENSG00000246575	1.32743	0.000644794
		ENSG00000252662	0.538903	0.60772
AC090948.2	lncRNA	ENSG00000272498	1.12972	0.169026
MIR378C	miRNA	ENSG00000264803	0.822672	0.800169
RARRES1	protein_coding	ENSG00000118849	1.00903	0.963036
MTND4P10	processed_pseudogene	ENSG00000226663	1.28727	0.776022
AC119751.4	processed_pseudogene	ENSG00000250753	1.39303	0.448194
POM121L6P	processed_pseudogene	ENSG00000243307	1.72505	0.0756889
PRPH2	protein_coding	ENSG00000112619	0.94181	0.656286
AC007611.1	lncRNA	ENSG00000260086	1.279	0.0097794
KRTAP19-1	protein_coding	ENSG00000184351	1.44912	0.341364
AC097375.3	lncRNA	ENSG00000251249	0.718367	0.32328
BX322557.1	lncRNA	ENSG00000229382	3.8962	0.00204038
		ENSG00000265090	#DIV/0!	#DIV/0!
ACTBP14	processed_pseudogene	ENSG00000229001	0.921462	0.640697
AC027682.5	lncRNA	ENSG00000261396	1.3919	0.0494198
ENTPD6	protein_coding	ENSG00000197586	1.51853	4.52343e-14
AC024267.3	lncRNA	ENSG00000264304	1.10078	0.539878
C15orf32	lncRNA	ENSG00000183643	0.611984	0.0388202
AC092660.1	lncRNA	ENSG00000234877	0.541849	0.324714
CFB	protein_coding	ENSG00000243649	0.944507	0.572395
LINC01626	lncRNA	ENSG00000223765	0.448832	0.322865
RRS1-AS1	lncRNA	ENSG00000246145	1.60909	0.00229296
STMP1	protein_coding	ENSG00000243317	1.08244	0.0768008
RNU6-337P	snRNA	ENSG00000212545	0.692939	0.75927
ANAPC1	protein_coding	ENSG00000153107	1.69606	2.24975e-23
AL031670.1	lncRNA	ENSG00000275582	1.54084	1.26082e-05
RNU6-390P	snRNA	ENSG00000252068	1.36719	0.597307
HSPA8P7	processed_pseudogene	ENSG00000224773	1.41692	0.0168469
AC104462.2	lncRNA	ENSG00000238224	1.39244	0.27835
CDO1	protein_coding	ENSG00000129596	1.47135	0.267168
AL358335.1	processed_pseudogene	ENSG00000258750	0	0.177426
AC093535.2	TEC	ENSG00000279118	0.842225	0.269783
PCDH11X	protein_coding	ENSG00000102290	1.3808	0.603701
LINC02351	lncRNA	ENSG00000277987	1.47101	0.563222
ASGR1	protein_coding	ENSG00000141505	0.986851	0.891517
OR4C2P	unprocessed_pseudogene	ENSG00000182565	0.360888	0.536653
		ENSG00000264336	1.2681	0.667406
AC013738.1	snoRNA	ENSG00000252888	0.892497	0.92759
TNPO3	protein_coding	ENSG00000064419	1.38675	5.83417e-17
IQCJ	protein_coding	ENSG00000214216	1.9446	0.0422575
PIGO	protein_coding	ENSG00000165282	1.33541	1.62135e-05
MIR6134	miRNA	ENSG00000277569	2.61528	0.259568
AL022334.1	processed_pseudogene	ENSG00000233388	1.63995	0.025883
AC243961.1	lncRNA	ENSG00000228229	0	0.318052
NDUFA3	protein_coding	ENSG00000170906	0.896879	0.0821739
POC1B-AS1	lncRNA	ENSG00000270344	1.13414	0.106009
SMAD9-IT1	lncRNA	ENSG00000236711	1.10973	0.591901
CTXND1	protein_coding	ENSG00000259417	1.03684	0.790125
		ENSG00000281700	#DIV/0!	#DIV/0!
RNU1-11P	snRNA	ENSG00000206702	0.827928	0.652098
AC087477.3	lncRNA	ENSG00000259312	0	0.050188
LINC02485	lncRNA	ENSG00000248456	0.816028	0.519565
RN7SKP112	misc_RNA	ENSG00000223145	1.23921	0.658911
AL161891.1	lncRNA	ENSG00000276672	1.66731	1.41016e-10
MIR2115	miRNA	ENSG00000252466	1.73901	0.605192
CFAP298-TCP10L	protein_coding	ENSG00000265590	1.12904	0.342794
RNU4-72P	snRNA	ENSG00000222686	1.29253	0.488133
NCF1B	transcribed_unprocessed_pseudogene	ENSG00000182487	0.994086	0.956323
PAICSP5	processed_pseudogene	ENSG00000229877	1.31551	0.569737
		ENSG00000265317	1.23561	0.34123
AC012354.5	misc_RNA	ENSG00000276229	#DIV/0!	#DIV/0!
RNA5SP113	rRNA_pseudogene	ENSG00000222418	1.01224	0.988245
NR6A1	protein_coding	ENSG00000148200	1.37362	5.68568e-06
XRCC6P1	processed_pseudogene	ENSG00000237417	1.53416	0.0104959
		ENSG00000273288	0.822372	0.50034
PTPN2P2	processed_pseudogene	ENSG00000224117	1.46924	0.00155468
RNA5SP284	rRNA_pseudogene	ENSG00000207277	0.969943	0.960793
SNORA52	snoRNA	ENSG00000199785	#DIV/0!	#DIV/0!
		ENSG00000206734	1.08041	0.852286
AP000943.2	lncRNA	ENSG00000255929	1.26141	0.453933
RN7SKP123	misc_RNA	ENSG00000222664	0.702022	0.689683
		ENSG00000276235	0	0.318052
AC021483.2	lncRNA	ENSG00000261229	1.40878	3.48461e-05
MARVELD1	protein_coding	ENSG00000155254	1.36137	6.90285e-06
AC004057.1	transcribed_processed_pseudogene	ENSG00000196656	1.38551	0.359634
AL162740.1	snoRNA	ENSG00000207022	1.57851	0.120416
CPT2	protein_coding	ENSG00000157184	1.12323	0.00302208
AC019070.1	snoRNA	ENSG00000212181	0.438881	0.257372
		ENSG00000222158	#DIV/0!	0.318052
		ENSG00000279556	#DIV/0!	#DIV/0!
AC122129.1	lncRNA	ENSG00000197815	1.06576	0.545434
AC104843.2	unprocessed_pseudogene	ENSG00000231139	0.628137	0.163724
		ENSG00000207438	1.18727	0.630716
H3P9	processed_pseudogene	ENSG00000227430	1.56882	0.152787
AC135048.3	lncRNA	ENSG00000275263	1.2555	0.0127316
		ENSG00000206713	1.69673	0.192612
AL358033.1	snoRNA	ENSG00000252537	0	0.0870458
PI4K2A	protein_coding	ENSG00000155252	1.09993	0.019888
AC084149.1	lncRNA	ENSG00000230968	1.00848	0.990836
		ENSG00000274603	0.574967	0.16331
C14orf93	protein_coding	ENSG00000100802	1.28408	5.03201e-08
PPP1R1AP2	processed_pseudogene	ENSG00000261084	6.51585	0.0345226
NREP	protein_coding	ENSG00000134986	1.08114	0.379601
MAFK	protein_coding	ENSG00000198517	1.39169	3.36715e-07
LINC02726	lncRNA	ENSG00000255193	2.05494	0.144997
PLCD4	protein_coding	ENSG00000115556	1.08484	0.347242
		ENSG00000221079	0.565136	0.591688
STK35	protein_coding	ENSG00000125834	1.40604	1.91716e-12
KIF1B	protein_coding	ENSG00000054523	1.11936	0.0589828
AL031587.2	lncRNA	ENSG00000233739	1.26509	0.170915
RNA5SP115	rRNA_pseudogene	ENSG00000223092	1.51341	0.516461
LINC02386	lncRNA	ENSG00000257756	0.513417	0.0540163
AL138781.1	lncRNA	ENSG00000275329	0.93165	0.607961
FAT3	protein_coding	ENSG00000165323	0.721503	0.361451
MIR520G	miRNA	ENSG00000207799	0.229352	0.274723
SIPA1	protein_coding	ENSG00000213445	1.06241	0.237296
AC124312.2	lncRNA	ENSG00000257647	1.22281	0.279967
LDHBP3	processed_pseudogene	ENSG00000248950	1.64674	0.439924
		ENSG00000238943	0.430585	0.492536
AC134043.1	snoRNA	ENSG00000252458	0.794518	0.622809
AC025857.1	unprocessed_pseudogene	ENSG00000255144	0.557911	0.159623
CDK2AP2P2	processed_pseudogene	ENSG00000237451	1.54251	0.00236027
PTGR1	protein_coding	ENSG00000106853	1.69267	0.00129955
RPS24	protein_coding	ENSG00000138326	1.08364	0.185575
RPS3AP22	processed_pseudogene	ENSG00000240083	1.02137	0.912052
MFN2	protein_coding	ENSG00000116688	1.2846	5.13141e-09
MTOR-AS1	lncRNA	ENSG00000225602	1.1519	0.540546
RBMS2	protein_coding	ENSG00000076067	1.2357	0.000249167
LSAMP	protein_coding	ENSG00000185565	0.675214	0.0707856
GCK	protein_coding	ENSG00000106633	1.21476	0.66107
KLF7P1	processed_pseudogene	ENSG00000240704	1.52833	0.00286541
AC020663.1	lncRNA	ENSG00000266994	1.21949	0.575766
RPL9	protein_coding	ENSG00000163682	1.01525	0.816325
GPR171	protein_coding	ENSG00000174946	0.797041	0.109184
MIRLET7E	miRNA	ENSG00000198972	#DIV/0!	#DIV/0!
AC011558.1	TEC	ENSG00000279753	#DIV/0!	#DIV/0!
RXRB	protein_coding	ENSG00000204231	1.20722	1.92671e-06
ABHD5	protein_coding	ENSG00000011198	1.04861	0.350307
AL049812.1	processed_pseudogene	ENSG00000223651	0.393759	0.274703
CREG1	protein_coding	ENSG00000143162	1.16942	0.0411889
AL031773.1	lncRNA	ENSG00000232529	0.181316	0.198253
ZDHHC20P1	processed_pseudogene	ENSG00000233916	1.58713	0.0361416
		ENSG00000280760	1.28435	0.690076
AL355483.2	lncRNA	ENSG00000232762	2.62325	0.00232924
GCNT2	protein_coding	ENSG00000111846	2.10714	5.82618e-05
AC079466.1	lncRNA	ENSG00000266976	2.21746	0.235847
POLR2I	protein_coding	ENSG00000105258	0.933164	0.300425
AP001059.2	lncRNA	ENSG00000278158	0.701716	0.764863
SNRNP35	protein_coding	ENSG00000184209	0.938312	0.101154
		ENSG00000275044	0.0857957	0.0498691
		ENSG00000274358	1.61601	0.0273394
AC011487.4	unprocessed_pseudogene	ENSG00000274892	0.988085	0.975478
LIMD2	protein_coding	ENSG00000136490	0.939522	0.553979
DCAF7	protein_coding	ENSG00000136485	1.549	4.03949e-22
AC092999.1	TEC	ENSG00000279311	1.00484	0.967139
AC073575.1	lncRNA	ENSG00000258323	1.02897	0.89501
ADAMTSL4-AS2	lncRNA	ENSG00000237781	1.08693	0.434415
AC245140.2	lncRNA	ENSG00000280195	1.23306	0.00673684
AC092905.1	processed_pseudogene	ENSG00000244561	0.459099	0.383982
RHOC	protein_coding	ENSG00000155366	1.15009	0.0148049
MIR378A	miRNA	ENSG00000199047	1.25295	0.19727
MIR548U	miRNA	ENSG00000212017	0.307363	0.167216
MIR421	miRNA	ENSG00000202566	1.17098	0.311264
CDON	protein_coding	ENSG00000064309	0.991728	0.957218
AC010480.1	TEC	ENSG00000279883	0.579873	0.241975
RIPPLY3	protein_coding	ENSG00000183145	0.904902	0.69285
CDS2	protein_coding	ENSG00000101290	1.40553	6.00572e-12
SACS-AS1	lncRNA	ENSG00000229558	0.724616	0.159281
		ENSG00000266837	0.740439	0.610106
AC104308.1	processed_pseudogene	ENSG00000226489	1.18835	0.685578
LRRC32	protein_coding	ENSG00000137507	1.0658	0.535746
		ENSG00000264768	#DIV/0!	#DIV/0!
RCN1P1	processed_pseudogene	ENSG00000215477	1.15314	0.687207
AC105339.5	TEC	ENSG00000279758	1.20027	0.213761
AL590704.1	processed_pseudogene	ENSG00000219409	1.08295	0.863407
ATP5F1AP3	processed_pseudogene	ENSG00000263232	1.09854	0.451773
DCP2	protein_coding	ENSG00000172795	1.21098	3.02436e-05
RPL31P17	processed_pseudogene	ENSG00000235225	1.06905	0.572057
SNORD93	snoRNA	ENSG00000221740	1.69696	0.000132636
		ENSG00000275510	#DIV/0!	0.318052
		ENSG00000279893	0.967365	0.88326
MIR3665	miRNA	ENSG00000266325	#DIV/0!	#DIV/0!
BPIFA1	protein_coding	ENSG00000198183	1.19216	0.844226
AC091564.6	lncRNA	ENSG00000255680	1.06745	0.761928
LINC01615	lncRNA	ENSG00000223485	1.07598	0.59221
AC008837.2	processed_pseudogene	ENSG00000248928	0	0.318052
HBZ	protein_coding	ENSG00000130656	0.63756	0.112761
TRMT2B-AS1	lncRNA	ENSG00000225839	0.860386	0.549342
RN7SL818P	misc_RNA	ENSG00000274234	#DIV/0!	#DIV/0!
AL646090.1	lncRNA	ENSG00000223504	0.851159	0.773976
		ENSG00000278556	#DIV/0!	#DIV/0!
CALHM2	protein_coding	ENSG00000138172	1.15382	0.0651273
UQCRC1	protein_coding	ENSG00000010256	1.11133	0.0143739
RNU6-744P	snRNA	ENSG00000202427	0.994315	0.992429
AC005899.5	lncRNA	ENSG00000266385	1.16737	0.383654
KRT8P41	processed_pseudogene	ENSG00000213538	0.693349	0.095256
MIR596	miRNA	ENSG00000207826	3.10414	0.0571475
OR8D1	protein_coding	ENSG00000196341	6.17613	0.151063
CICP11	processed_pseudogene	ENSG00000237799	0.510777	0.312318
LINC00972	lncRNA	ENSG00000225128	0.635923	0.521875
ZMYND10	protein_coding	ENSG00000004838	1.39618	0.319656
CENPE	protein_coding	ENSG00000138778	1.94403	3.70117e-22
EIF2AK2	protein_coding	ENSG00000055332	1.55531	5.06771e-15
AC022206.1	processed_pseudogene	ENSG00000240419	0.44339	0.173336
DPEP2NB	protein_coding	ENSG00000263201	0.854677	0.625844
LRRIQ4	protein_coding	ENSG00000188306	1.30896	0.369375
NQO2-AS1	lncRNA	ENSG00000224846	1.15777	0.403097
PRICKLE3	protein_coding	ENSG00000012211	1.26767	6.78713e-07
MIRLET7F2	miRNA	ENSG00000208012	#DIV/0!	#DIV/0!
ENDOV	protein_coding	ENSG00000173818	1.17295	0.0199556
SMIM23	protein_coding	ENSG00000185662	0.587911	0.0788941
BEND2	protein_coding	ENSG00000177324	0.608164	0.174595
INTS4	protein_coding	ENSG00000149262	1.49675	6.41432e-09
RNA5SP112	rRNA_pseudogene	ENSG00000251746	#DIV/0!	0.162955
AC092353.1	lncRNA	ENSG00000251391	0.383194	0.181303
TXNP4	processed_pseudogene	ENSG00000262519	1.31589	0.0241224
SNORD60	snoRNA	ENSG00000206630	1.15662	0.302724
MINDY1	protein_coding	ENSG00000143409	0.907055	0.088596
XDH	protein_coding	ENSG00000158125	1.42675	0.00296646
SMG6-IT1	TEC	ENSG00000278941	1.08008	0.841145
		ENSG00000263678	3.29116	0.00896598
YAP1P1	processed_pseudogene	ENSG00000220494	0.804769	0.190422
AP000766.1	lncRNA	ENSG00000261098	1.43939	3.62462e-07
INKA1	protein_coding	ENSG00000185614	0.852727	0.00270364
AL592164.1	lncRNA	ENSG00000261435	0.787917	0.186277
[truncated: 58,484 more rows]
