# Supplementary material for: Bioinformatics identification and validation of m6A/m1A/m5C/m7G/ac4 C-modified genes in oral squamous cell carcinoma
Source: BMC Cancer. 2025 Jul 1;25:1055. doi: 10.1186/s12885-025-14216-7 (PMC12211329; doi:10.1186/s12885-025-14216-7)
Supplement: Supplementary file 5 — Supplementary Material 5: Supplementary Table S5: Commentary for Fig. 7B. [file 12885_2025_14216_MOESM5_ESM.xlsx]

## Sheet: Sheet1
ONTOLOGY	ID	Description	GeneRatio	BgRatio	pvalue	p.adjust	qvalue	geneID	Count	zscore
BP	GO:0031424	keratinization	49/497	224/18670	7.81105e-31	2.87837e-27	2.71413e-27	KRT3/LCE1D/KRT2/HRNR/KRT4/LCE3C/LCE2D/KRTAP9-3/KRTAP9-9/LCE4A/LCE1B/LCE2B/LCE2A/LCE6A/LCE2C/KRTAP9-8/LCE1E/KRT78/KRT13/KRTAP9-4/LCE1A/LCE3E/KRT27/KRTAP5-5/KRTAP5-4/KRT6C/TGM3/LCE3A/CDSN/LCE3D/CNFN/LCE1C/SPINK6/LIPN/FLG/SPRR2G/SPRR2E/SPINK5/KRT1/DSG1/SPRR2B/SPRR2A/KRT26/KRT73/KRT72/KRT75/KRT39/KRTAP3-1/KRT83	49	-6.14286
BP	GO:0030216	keratinocyte differentiation	53/497	305/18670	4.61375e-28	8.50083e-25	8.01578e-25	KRT3/LCE1D/KRT2/HRNR/KRT4/LCE3C/LCE2D/KRTAP9-3/KRTAP9-9/LCE4A/LCE1B/LCE2B/LCE2A/LCE6A/LCE2C/KRTAP9-8/LCE1E/KRT78/KRT13/KRTAP9-4/LCE1A/LCE3E/KRT27/KRTAP5-5/KRTAP5-4/KRT6C/TGM3/LCE3A/CDSN/LCE3D/C1orf68/CNFN/LCE1C/SPINK6/LIPN/FLG/SPRR2G/SPRR2E/SPINK5/KRT1/DSG1/ACER1/SPRR2B/SPRR2A/S100A7/KRT26/KRT73/KRT72/KRT75/AKR1C3/KRT39/KRTAP3-1/KRT83	53	-6.18123
BP	GO:0009913	epidermal cell differentiation	55/497	358/18670	2.54911e-26	3.13116e-23	2.9525e-23	KRT3/LCE1D/KRT2/HRNR/KRT4/LCE3C/LCE2D/KRTAP9-3/KRTAP9-9/LCE4A/LCE1B/LCE2B/LCE2A/LCE6A/LCE2C/KRTAP9-8/LCE1E/KRT78/KRT13/KRTAP9-4/LCE1A/LCE3E/KRT27/KRTAP5-5/KRTAP5-4/KRT6C/TGM3/LCE3A/CDSN/LCE3D/C1orf68/CNFN/LCE1C/SPINK6/LIPN/FLG/SPRR2G/SPRR2E/SPINK5/KRT1/DSG1/ACER1/SPRR2B/SPRR2A/S100A7/KRT26/KRT73/KRT72/KRT75/AKR1C3/KRT39/GLI1/KRTAP3-1/USH1C/KRT83	55	-5.79812
BP	GO:0043588	skin development	58/497	419/18670	2.55944e-25	2.35789e-22	2.22335e-22	KRT3/LCE1D/KRT2/HRNR/KRT4/LCE3C/LCE2D/FLG2/KRTAP9-3/KRTAP9-9/LCE4A/LCE1B/LCE2B/LCE2A/LCE6A/LCE2C/KRTAP9-8/LCE1E/KRT78/KRT13/KRTAP9-4/LCE1A/LCE3E/KRT27/KRTAP5-5/KRTAP5-4/KRT6C/TGM3/LCE3A/CDSN/LCE3D/C1orf68/CNFN/LCE1C/SPINK6/LIPN/FLG/SPRR2G/SPRR2E/SPINK5/KRT1/DSG1/ACER1/SPRR2B/SPRR2A/S100A7/KRT26/KRT73/ALOX12B/KRT72/KRT75/AKR1C3/SOX21/KRT39/SOSTDC1/DKK1/KRTAP3-1/KRT83	58	-5.77748
BP	GO:0008544	epidermis development	59/497	464/18670	8.35716e-24	6.15923e-21	5.80779e-21	KRT3/LCE1D/KRT2/HRNR/KRT4/LCE3C/LCE2D/FLG2/KRTAP9-3/KRTAP9-9/LCE4A/LCE1B/LCE2B/LCE2A/LCE6A/LCE2C/KRTAP9-8/LCE1E/KRT78/KRT13/KRTAP9-4/LCE1A/LCE3E/KRT27/KRTAP5-5/KRTAP5-4/KRT6C/TGM3/LCE3A/CDSN/LCE3D/C1orf68/CNFN/LCE1C/SPINK6/LIPN/FLG/SPRR2G/SPRR2E/SPINK5/KRT1/DSG1/ACER1/SPRR2B/SPRR2A/S100A7/KRT26/KRT73/KRT72/KRT75/AKR1C3/SOX21/KRT39/GLI1/SOSTDC1/DKK1/KRTAP3-1/USH1C/KRT83	59	-5.33775
BP	GO:0018149	peptide cross-linking	22/497	60/18670	7.92514e-20	4.86735e-17	4.58963e-17	LCE1D/KRT2/LCE3C/LCE2D/LCE4A/LCE1B/LCE2B/LCE2A/LCE2C/LCE1E/LCE1A/LCE3E/TGM3/LCE3A/LCE3D/C1orf68/LCE1C/FLG/SPRR2E/KRT1/SPRR2B/SPRR2A	22	-4.69042
BP	GO:0070268	cornification	26/497	112/18670	1.44271e-17	7.59485e-15	7.1615e-15	KRT3/KRT2/KRT4/KRT78/KRT13/LCE1A/KRT27/KRT6C/CDSN/LCE3D/SPINK6/LIPN/FLG/SPRR2G/SPRR2E/SPINK5/KRT1/DSG1/SPRR2B/SPRR2A/KRT26/KRT73/KRT72/KRT75/KRT39/KRT83	26	-4.31455
BP	GO:0006805	xenobiotic metabolic process	22/497	125/18670	1.90571e-12	8.7782e-10	8.27732e-10	CYP3A4/ACSM2B/S100A12/GSTM3/AKR1C1/HNF4A/GSTM2/ALDH3A1/UGT1A1/UGT1A5/GSTM1/BCHE/CES3/CYP2W1/GSTA3/UGT1A6/GSTA1/CYP26A1/UGT1A3/UGT1A9/UGT1A7/UGT1A8	22	3.41121
BP	GO:0071466	cellular response to xenobiotic stimulus	25/497	180/18670	1.38857e-11	5.68542e-09	5.36101e-09	ARG1/OPRM1/CYP3A4/ACSM2B/S100A12/GSTM3/AKR1C1/HNF4A/GSTM2/ALDH3A1/UGT1A1/UGT1A5/GSTM1/BCHE/CES3/RYR2/CYP2W1/GSTA3/UGT1A6/GSTA1/CYP26A1/UGT1A3/UGT1A9/UGT1A7/UGT1A8	25	3
BP	GO:0052697	xenobiotic glucuronidation	7/497	11/18670	2.73339e-09	1.00725e-06	9.49782e-07	UGT1A1/UGT1A5/UGT1A6/UGT1A3/UGT1A9/UGT1A7/UGT1A8	7	2.64575
CC	GO:0001533	cornified envelope	27/533	65/19717	1.33168e-25	5.23351e-23	4.73799e-23	LCE1D/KRT2/HRNR/LCE3C/LCE2D/FLG2/LCE4A/LCE1B/LCE2B/LCE2A/LCE2C/LCE1E/LCE1A/LCE3E/LCE3A/CDSN/LCE3D/C1orf68/CNFN/LCE1C/FLG/SPRR2G/SPRR2E/KRT1/DSG1/SPRR2B/SPRR2A	27	-5.19615
CC	GO:0045095	keratin filament	18/533	95/19717	7.23298e-11	1.42128e-08	1.28671e-08	KRT3/KRT2/KRT4/KRTAP9-3/KRTAP9-9/KRTAP9-8/KRT78/KRT13/KRTAP9-4/KRTAP5-5/KRTAP5-4/KRT6C/KRT1/KRT73/KRT72/KRT75/KRTAP3-1/KRT83	18	-3.29983
CC	GO:0030017	sarcomere	23/533	204/19717	8.01967e-09	1.05058e-06	9.51105e-07	TMOD4/MYL3/TNNC2/MYH2/TCAP/MYOZ1/MYH7/ACTA1/CASQ1/MYL2/SMTNL1/TNNI2/TNNC1/MYL1/CSRP3/LDB3/MYOZ3/LMOD2/MYZAP/SMPX/MYOZ2/NOS1AP/RYR2	23	-3.96177
CC	GO:0005882	intermediate filament	23/533	214/19717	1.9966e-08	1.96166e-06	1.77593e-06	KRT3/KRT2/KRT4/KRTAP9-3/KRTAP9-9/KRTAP9-8/KRT78/KRT13/KRTAP9-4/KRT27/KRTAP5-5/KRTAP5-4/KRT6C/FLG/KRT1/KRT26/KRT73/KRT72/KRT75/PRPH/KRT39/KRTAP3-1/KRT83	23	-3.12772
CC	GO:0044449	contractile fiber part	23/533	221/19717	3.65572e-08	2.87339e-06	2.60133e-06	TMOD4/MYL3/TNNC2/MYH2/TCAP/MYOZ1/MYH7/ACTA1/CASQ1/MYL2/SMTNL1/TNNI2/TNNC1/MYL1/CSRP3/LDB3/MYOZ3/LMOD2/MYZAP/SMPX/MYOZ2/NOS1AP/RYR2	23	-3.96177
CC	GO:0030016	myofibril	23/533	224/19717	4.70003e-08	3.07852e-06	2.78704e-06	TMOD4/MYL3/TNNC2/MYH2/TCAP/MYOZ1/MYH7/ACTA1/CASQ1/MYL2/SMTNL1/TNNI2/TNNC1/MYL1/CSRP3/LDB3/MYOZ3/LMOD2/MYZAP/SMPX/MYOZ2/NOS1AP/RYR2	23	-3.96177
CC	GO:0045111	intermediate filament cytoskeleton	24/533	251/19717	9.37735e-08	5.1657e-06	4.67659e-06	KRT3/KRT2/KRT4/KRTAP9-3/KRTAP9-9/KRTAP9-8/KRT78/KRT13/KRTAP9-4/KRT27/KRTAP5-5/KRTAP5-4/KRT6C/FLG/KRT1/S100A8/KRT26/KRT73/KRT72/KRT75/PRPH/KRT39/KRTAP3-1/KRT83	24	-3.26599
CC	GO:0043292	contractile fiber	23/533	234/19717	1.05154e-07	5.1657e-06	4.67659e-06	TMOD4/MYL3/TNNC2/MYH2/TCAP/MYOZ1/MYH7/ACTA1/CASQ1/MYL2/SMTNL1/TNNI2/TNNC1/MYL1/CSRP3/LDB3/MYOZ3/LMOD2/MYZAP/SMPX/MYOZ2/NOS1AP/RYR2	23	-3.96177
CC	GO:0031674	I band	13/533	143/19717	0.000138559	0.00605043	0.00547756	MYL3/TCAP/MYOZ1/MYH7/CASQ1/SMTNL1/CSRP3/LDB3/MYOZ3/MYZAP/MYOZ2/NOS1AP/RYR2	13	-2.49615
CC	GO:0005865	striated muscle thin filament	6/533	31/19717	0.000157082	0.00617333	0.00558882	TMOD4/TNNC2/ACTA1/TNNI2/TNNC1/LMOD2	6	-2.44949
MF	GO:0033293	monocarboxylic acid binding	13/494	64/17697	1.91275e-08	1.17443e-05	1.03087e-05	S100A8/S100A9/AKR1C1/HNF4A/AKR1C2/CYP4F11/UGT1A1/CYP26A1/UGT1A3/CYP26C1/UGT1A9/UGT1A7/UGT1A8	13	2.49615
MF	GO:0004497	monooxygenase activity	15/494	99/17697	9.85628e-08	3.02588e-05	2.65601e-05	TYR/CYP17A1/CYP3A4/CYP27A1/AKR1C1/AKR1C3/AKR1C2/CYP4F3/CYP4F11/CYP2W1/AKR1C8P/CYP26A1/AKR1C4/NLRP11/CYP26C1	15	1.80739
MF	GO:0043177	organic acid binding	21/494	205/17697	3.10691e-07	6.35881e-05	5.58154e-05	HBG1/S100A8/AGXT/S100A9/GLDC/AKR1C1/HNF4A/AKR1C2/CYP4F11/GCLC/UGT1A1/HBQ1/RYR2/DDC/CYP26A1/UGT1A3/HBE1/CYP26C1/UGT1A9/UGT1A7/UGT1A8	21	2.83683
MF	GO:0001972	retinoic acid binding	7/494	19/17697	4.76718e-07	7.31762e-05	6.42315e-05	UGT1A1/CYP26A1/UGT1A3/CYP26C1/UGT1A9/UGT1A7/UGT1A8	7	2.64575
MF	GO:0016709	oxidoreductase activity, acting on paired donors, with incorporation or reduction of molecular oxygen, NAD(P)H as one donor, and incorporation of one atom of oxygen	9/494	39/17697	9.61893e-07	0.00011812	0.000103682	CYP27A1/AKR1C1/AKR1C3/AKR1C2/CYP4F3/CYP4F11/AKR1C8P/CYP26A1/AKR1C4	9	2.33333
MF	GO:0015020	glucuronosyltransferase activity	8/494	33/17697	2.61531e-06	0.000254092	0.000223033	EXTL1/UGT1A1/UGT1A5/UGT1A6/UGT1A3/UGT1A9/UGT1A7/UGT1A8	8	2.12132
MF	GO:0030280	structural constituent of epidermis	6/494	16/17697	2.89681e-06	0.000254092	0.000223033	KRT2/HRNR/FLG2/FLG/SPRR2E/KRT1	6	-2.44949
MF	GO:0005501	retinoid binding	8/494	35/17697	4.22097e-06	0.000323959	0.00028436	UGT1A1/RLBP1/CYP26A1/UGT1A3/CYP26C1/UGT1A9/UGT1A7/UGT1A8	8	2.82843
MF	GO:0019840	isoprenoid binding	8/494	36/17697	5.29542e-06	0.000361265	0.000317106	UGT1A1/RLBP1/CYP26A1/UGT1A3/CYP26C1/UGT1A9/UGT1A7/UGT1A8	8	2.82843
MF	GO:0016705	oxidoreductase activity, acting on paired donors, with incorporation or reduction of molecular oxygen	16/494	159/17697	9.9438e-06	0.000610549	0.000535918	TYR/CYP17A1/CYP3A4/CYP27A1/TET1/AKR1C1/AKR1C3/AKR1C2/CYP4F3/CYP4F11/CYP2W1/AKR1C8P/CYP26A1/AKR1C4/NLRP11/CYP26C1	16	2
KEGG	hsa00980	Metabolism of xenobiotics by cytochrome P450	15/219	77/8076	1.55621e-09	3.75046e-07	3.45642e-07	CYP3A4/GSTM3/AKR1C1/GSTM2/ALDH3A1/UGT1A1/UGT1A5/GSTM1/GSTA3/UGT1A6/GSTA1/UGT1A3/UGT1A9/UGT1A7/UGT1A8	15	3.35659
KEGG	hsa05204	Chemical carcinogenesis	15/219	82/8076	3.89893e-09	3.76404e-07	3.46893e-07	CYP3A4/GSTM3/AKR1C2/GSTM2/ALDH3A1/UGT1A1/UGT1A5/GSTM1/GSTA3/UGT1A6/GSTA1/UGT1A3/UGT1A9/UGT1A7/UGT1A8	15	3.35659
KEGG	hsa00982	Drug metabolism - cytochrome P450	14/219	71/8076	4.70965e-09	3.76404e-07	3.46893e-07	CYP3A4/GSTM3/GSTM2/ALDH3A1/UGT1A1/UGT1A5/GSTM1/GSTA3/UGT1A6/GSTA1/UGT1A3/UGT1A9/UGT1A7/UGT1A8	14	3.20713
KEGG	hsa00140	Steroid hormone biosynthesis	13/219	61/8076	6.24737e-09	3.76404e-07	3.46893e-07	CYP17A1/CYP3A4/AKR1C1/AKR1C3/AKR1C2/UGT1A1/UGT1A5/UGT1A6/UGT1A3/AKR1C4/UGT1A9/UGT1A7/UGT1A8	13	2.49615
KEGG	hsa00983	Drug metabolism - other enzymes	13/219	79/8076	1.6308e-07	7.86047e-06	7.2442e-06	CYP3A4/GSTM3/GSTM2/UGT1A1/UGT1A5/GSTM1/GSTA3/UGT1A6/GSTA1/UGT1A3/UGT1A9/UGT1A7/UGT1A8	13	3.05085
KEGG	hsa00830	Retinol metabolism	11/219	68/8076	1.78752e-06	7.17987e-05	6.61696e-05	CYP3A4/UGT1A1/UGT1A5/ALDH1A1/UGT1A6/CYP26A1/UGT1A3/CYP26C1/UGT1A9/UGT1A7/UGT1A8	11	2.7136
KEGG	hsa00053	Ascorbate and aldarate metabolism	7/219	30/8076	1.17202e-05	0.00040351	0.000371874	UGT1A1/UGT1A5/UGT1A6/UGT1A3/UGT1A9/UGT1A7/UGT1A8	7	2.64575
KEGG	hsa00040	Pentose and glucuronate interconversions	7/219	34/8076	2.8238e-05	0.000850669	0.000783975	UGT1A1/UGT1A5/UGT1A6/UGT1A3/UGT1A9/UGT1A7/UGT1A8	7	2.64575
KEGG	hsa04950	Maturity onset diabetes of the young	6/219	26/8076	5.42547e-05	0.00145282	0.00133892	IAPP/FOXA3/HNF4G/HNF4A/FOXA2/ONECUT1	6	2.44949
KEGG	hsa00860	Porphyrin and chlorophyll metabolism	7/219	42/8076	0.000117765	0.00283813	0.00261562	UGT1A1/UGT1A5/UGT1A6/UGT1A3/UGT1A9/UGT1A7/UGT1A8	7	2.64575
